# Supplementary material for: Maternal undernutrition results in transcript changes in male offspring that may promote resistance to high fat diet induced weight gain
Source: Front Endocrinol (Lausanne). 2024 Jan 17;14:1332959. doi: 10.3389/fendo.2023.1332959 (PMC11077627; doi:10.3389/fendo.2023.1332959)
Supplement: Supplementary Figure 1 — Dam correlation analysis of leptin to weight and serum IGF-1 in PND16 pups. (A) Pearson correlation analysis (two-tailed) of weight to leptin for dams revealed a moderate positive correlation for the FED (r=0.6091, p=0.0467) and CR20 (r=0.6794, p=0.0075) groups. (B) Serum IGF1 protein levels in PND16 pups was quantified by ELISA. Student’s t test. [file DataSheet_1.zip › Supplementary Material/Supplementary Tables 1-8.XLSX]

## Sheet: ST1 Pituitary HFD vs CTRL
Gene Annotation								TMM Normalized Log2 Counts-Per-Million (logCPM)																								FED.HFD.PIT_vs_FED.CTRL.PIT										CR20.HFD.PIT_vs_CR20.CTRL.PIT
gene.ids	hgnc_symbol	description	gene_biotype	entrezgene	uniprotswissprot	mirbase_accession	mirbase_id	S.33.CR20.CTRL.PIT	S.47.CR20.CTRL.PIT	S.48.CR20.CTRL.PIT	S.49.CR20.CTRL.PIT	S.5.CR20.CTRL.PIT	S.4.CR20.CTRL.PIT	S.46.CR20.HFD.PIT	S.31.CR20.HFD.PIT	S.32.CR20.HFD.PIT	S.45.CR20.HFD.PIT	S.6.CR20.HFD.PIT	S.7.CR20.HFD.PIT	S.42.FED.CTRL.PIT	S.14.FED.CTRL.PIT	S.15.FED.CTRL.PIT	S.16.FED.CTRL.PIT	S.24.FED.CTRL.PIT	S.41.FED.CTRL.PIT	S.40.FED.HFD.PIT	S.10.FED.HFD.PIT	S.11.FED.HFD.PIT	S.12.FED.HFD.PIT	S.13.FED.HFD.PIT	S.23.FED.HFD.PIT	logFC	CI.L	CI.R	AveExpr	t	B	P.Value	adj.P.Val	sig.PVal	sig.FDR	logFC	CI.L	CI.R	AveExpr	t	B	P.Value	adj.P.Val
ENSMUSG00000100954	NA	predicted gene 10138	antisense	NA	NA	NA	NA	1.70164	1.18267	1.5606	1.36808	1.49791	1.67612	1.84191	1.92453	1.42634	2.33386	1.77853	1.23205	1.99679	1.86419	1.66772	2.13481	2.04524	1.62155	1.1937	1.86435	1.91401	1.74348	1.91011	1.84344	-0.150377	-0.498708	0.197953	1.72182	-0.878736	-5.26415	0.385977	0.832776	0	0	0.249247	-0.113834	0.612329	1.72182	1.39731	-4.54286	0.17176	0.773633
ENSMUSG00000051285	NA	protein-L-isoaspartate (D-aspartate) O-methyltransferase domain containing 1	protein_coding	319263	P59913	NA	NA	5.12767	5.08144	5.14123	5.29207	4.46727	4.76527	4.55313	4.88262	4.21728	4.71603	4.67308	4.84497	5.08717	4.80961	4.48609	4.23627	4.5592	4.60107	4.91304	4.00863	4.94313	4.7528	4.65578	4.99918	0.0773599	-0.253646	0.408365	4.74225	0.479772	-6.10075	0.635293	0.925336	0	0	-0.330022	-0.651881	-0.00816229	4.74225	-2.1049	-3.91978	0.0448465	0.667407
ENSMUSG00000103509	NA	predicted gene, 38372	TEC	NA	NA	NA	NA	-0.600248	-1.68675	0.324297	-0.0825789	-1.2348	-1.86185	-1.85853	-1.16697	-1.1444	-1.20073	-0.753189	-1.70655	-1.14499	-1.59524	-0.341999	0.238187	-0.564388	-2.26381	-1.27262	-2.14563	-0.367565	-0.941021	-1.68407	-0.0431791	-0.115555	-1.01362	0.782514	-1.04578	-0.261906	-4.99823	0.795042	0.959008	0	0	-0.496932	-1.40314	0.40928	-1.04578	-1.11618	-4.59599	0.272506	0.816632
ENSMUSG00000026312	NA	cadherin 7, type 2	protein_coding	241201	Q8BM92	NA	NA	2.36832	3.28877	3.13165	2.80495	2.51694	2.68089	3.209	3.00677	2.69295	3.18349	2.97591	2.82535	3.00741	2.84216	2.6433	2.26103	2.93078	3.07009	2.72263	2.01536	2.46794	2.24409	2.25212	3.08898	-0.323711	-0.680031	0.0326089	2.75962	-1.8492	-4.27925	0.0735159	0.589882	0	0	0.188264	-0.141012	0.517539	2.75962	1.16379	-4.94297	0.252958	0.810215
ENSMUSG00000057363	NA	UDP-glucuronate decarboxylase 1	protein_coding	67883	Q91XL3	NA	NA	4.64637	4.48779	4.48741	4.44098	4.43095	4.2531	4.35223	4.47551	4.38835	4.35386	3.99704	4.47004	4.37448	4.59194	4.22827	4.02567	4.41526	4.31948	4.096	3.89146	4.48009	4.53548	4.39193	4.37448	-0.0362404	-0.255279	0.182798	4.35451	-0.336775	-6.09781	0.738446	0.948559	0	0	-0.111883	-0.325915	0.102149	4.35451	-1.06403	-5.28192	0.295136	0.826789
ENSMUSG00000047216	NA	cadherin 19, type 2	protein_coding	227485	NA	NA	NA	-1.55134	-0.529208	-0.700365	-0.364979	-0.929949	-1.31436	-2.06498	-2.38936	-1.77244	-0.533301	-0.884434	-1.36551	-0.310997	0.0524554	-0.1939	-0.106949	-3.10044	-1.04142	-1.12823	-3.73059	-0.581689	-1.87391	-0.99219	-0.42505	-0.674141	-1.71032	0.362033	-1.15971	-1.3243	-4.51698	0.194617	0.722423	0	0	-0.641698	-1.68491	0.401519	-1.15971	-1.25206	-4.53847	0.219461	0.79607
ENSMUSG00000038702	NA	dermatan sulfate epimerase-like	protein_coding	319901	Q0VBN2	NA	NA	2.79444	2.87491	3.23282	3.09445	2.5786	2.31423	2.8233	2.69338	2.44761	2.19563	2.74006	2.62973	3.01445	2.4345	2.52001	2.03233	2.49052	2.47916	2.64436	1.71787	2.30584	2.90984	2.76015	2.77373	0.017694	-0.358885	0.394273	2.60425	0.0956394	-5.76695	0.924393	0.985612	0	0	-0.216906	-0.571892	0.13808	2.60425	-1.24374	-4.83425	0.222468	0.79693
ENSMUSG00000033021	NA	GDP-mannose pyrophosphorylase A	protein_coding	69080	Q922H4	NA	NA	6.94078	7.07096	7.09428	6.95524	7.33617	7.22664	7.25261	7.23004	7.24412	7.24927	7.15239	7.13538	7.03297	7.30381	7.27847	7.50716	7.41979	7.22604	7.30342	7.4362	7.18835	7.19926	7.19032	7.2247	-0.0356003	-0.184724	0.113523	7.2166	-0.485931	-6.35916	0.630267	0.923827	0	0	0.107398	-0.0425282	0.257324	7.2166	1.4581	-5.08282	0.154384	0.765434
ENSMUSG00000055214	NA	phospholipase D family, member 5	protein_coding	319455	Q3UNN8	NA	NA	1.36195	0.916592	0.631479	1.19375	0.510624	-0.204734	1.08007	0.669531	0.440558	1.05166	0.872996	0.653346	0.870609	0.726685	0.176468	0.411518	0.844418	1.38645	0.783236	1.47886	0.44688	0.68903	0.76524	0.680303	0.0712061	-0.429	0.571412	0.76823	0.289758	-5.32167	0.773837	0.955863	0	0	0.0715699	-0.423411	0.56655	0.76823	0.294313	-5.05455	0.770385	0.96269
ENSMUSG00000033007	NA	acid-sensing (proton-gated) ion channel family member 4	protein_coding	241118	Q7TNS7	NA	NA	6.53365	6.74435	6.65141	6.63044	6.63302	6.79774	6.62985	6.65351	6.48709	6.71568	6.54063	6.84983	6.82355	6.76084	6.96941	7.04472	7.0327	6.85657	6.961	6.83006	6.66053	6.72567	6.72107	6.61037	-0.161561	-0.306879	-0.0162429	6.74432	-2.263	-4.06131	0.0304264	0.486385	0	0	-0.0174537	-0.164208	0.1293	6.74432	-0.242084	-6.02736	0.810232	0.970141
ENSMUSG00000102605	NA	predicted gene, 37264	TEC	NA	NA	NA	NA	-0.934667	-0.101786	-0.0664925	-0.364979	-0.36807	-1.86185	-0.150707	-0.133023	-1.1444	-2.11826	-0.753189	0.536307	-0.459096	-0.0102804	-0.796565	-0.272008	0.305552	-1.18581	-1.12823	-0.791994	-0.367565	0.339087	-0.175054	-0.111892	0.0271341	-0.73352	0.787788	-0.50479	0.07261	-5.11501	0.94256	0.988504	0	0	0.0658898	-0.734216	0.865996	-0.50479	0.167625	-4.86894	0.867914	0.981581
ENSMUSG00000070695	NA	contactin associated protein-like 5A	protein_coding	636808	Q0V8T9	NA	NA	1.36195	1.68963	1.80798	1.19375	1.47215	0.812754	1.20037	1.51753	1.687	1.18754	1.80006	1.23205	1.81527	1.5959	1.34337	0.516488	1.42312	0.497004	1.67913	1.02429	1.00327	1.1424	0.990532	1.10041	-0.0576139	-0.523107	0.40788	1.29558	-0.251931	-5.42502	0.802677	0.959876	0	0	0.0377204	-0.391815	0.467255	1.29558	0.17875	-5.19728	0.859241	0.98077
ENSMUSG00000025909	NA	syntrophin, gamma 1	protein_coding	71096	NA	NA	NA	0.0336245	-0.632301	0.324297	0.447936	0.743823	0.219074	0.424407	0.630537	-0.373886	0.689091	-1.02882	0.576384	0.308731	0.563956	0.470916	-0.187119	0.0694842	0.756091	0.587979	0.176298	0.329043	-0.204055	-0.175054	0.720381	-0.0896058	-0.664519	0.485308	0.227951	-0.317249	-5.20767	0.753078	0.950356	0	0	0.00194313	-0.584493	0.588379	0.227951	0.00674448	-4.9801	0.99466	0.999103
ENSMUSG00000061024	NA	ribosome biogenesis regulator 1	protein_coding	59014	Q9CYH6	NA	NA	4.47103	4.13833	4.30429	4.49837	4.04187	4.237	4.1668	3.87325	3.98002	4.11908	4.14321	4.42411	4.22778	4.18961	3.79949	3.76308	4.28671	4.24751	3.66681	3.95357	4.01047	4.12404	4.21355	3.70798	-0.147855	-0.388675	0.0929645	4.10783	-1.24972	-5.35213	0.220303	0.743827	0	0	-0.163908	-0.394372	0.0665566	4.10783	-1.44765	-4.82602	0.157267	0.766885
ENSMUSG00000023150	NA	influenza virus NS1A binding protein	protein_coding	117198	Q920Q8	NA	NA	6.36872	6.50117	6.70287	6.66308	6.23568	6.12728	6.54036	6.18932	6.40702	6.36689	6.18114	6.17079	6.58205	6.32799	6.25147	6.16691	6.20562	6.46525	6.38447	6.11437	6.22515	6.24551	6.50842	6.30987	-0.0359672	-0.227181	0.155246	6.34339	-0.382874	-6.33667	0.704299	0.942059	0	0	-0.124287	-0.314105	0.0655312	6.34339	-1.33277	-5.19547	0.19185	0.784973
ENSMUSG00000026374	NA	translin	protein_coding	22099	Q62348	NA	NA	6.37979	6.31455	6.19612	6.29091	6.27811	6.23416	6.51854	6.18932	6.44012	6.40486	6.35397	6.42993	6.50731	6.23891	6.21466	6.00271	6.39901	6.52663	6.45709	6.13617	6.41334	6.27538	6.39069	6.46535	0.0406837	-0.120037	0.201405	6.33574	0.515246	-6.27905	0.609858	0.917039	0	0	0.108019	-0.0522288	0.268267	6.33574	1.37207	-5.14442	0.179413	0.780901
ENSMUSG00000026377	NA	nucleolar protein interacting with the FHA domain of MKI67	protein_coding	67949	Q91VE6	NA	NA	5.24999	5.48549	5.28165	5.41921	5.14228	4.8713	5.24651	5.17965	5.34651	5.26352	5.33888	5.50745	5.21486	5.26853	5.1005	5.11091	5.35324	5.24487	5.07285	5.42	5.33	5.16949	5.10032	5.17351	-0.00701797	-0.186601	0.172565	5.24548	-0.079545	-6.29221	0.937086	0.987882	0	0	0.0725955	-0.104513	0.249704	5.24548	0.83433	-5.60068	0.410169	0.869879
ENSMUSG00000025911	NA	alcohol dehydrogenase, iron containing, 1	protein_coding	76187	Q8R0N6	NA	NA	0.607861	0.721336	-0.429063	0.654387	-0.0368638	-0.807398	-0.150707	0.549237	-1.53143	-0.243795	-0.521864	-0.659244	-0.176696	-0.644153	-0.597256	-0.672546	0.410521	0.180977	-0.662564	0.615182	-0.470658	-0.204055	-0.430311	-1.38198	-0.188498	-0.926068	0.549072	-0.245045	-0.520201	-5.03448	0.606439	0.916712	0	0	-0.500663	-1.19685	0.195527	-0.245045	-1.46381	-4.41636	0.152824	0.765434
ENSMUSG00000052748	NA	SWT1 RNA endoribonuclease homolog (S. cerevisiae)	protein_coding	66875	Q9DBQ9	NA	NA	2.79444	2.77772	3.13862	2.66874	2.84264	2.2515	2.50605	2.544	2.31503	2.56356	2.64806	3.01227	2.30299	2.74104	2.14203	1.62611	1.81604	2.40547	2.38032	2.48534	2.8566	2.96587	2.41639	2.0304	0.326727	-0.0445558	0.69801	2.50964	1.79121	-4.32465	0.08255	0.603921	0	0	-0.136889	-0.474477	0.2007	2.50964	-0.825367	-5.18465	0.415164	0.871397
ENSMUSG00000057335	NA	centrosomal protein 170	protein_coding	545389	Q6A065	NA	NA	4.52334	4.69629	4.97401	4.94619	4.34129	4.40206	4.1157	4.39636	4.28186	4.11482	4.34347	4.41031	4.65676	4.24102	4.3266	4.06514	4.06748	4.17545	4.11789	3.99051	4.2236	4.41318	4.32802	4.46867	-0.00532556	-0.246087	0.235436	4.35917	-0.0450241	-6.14303	0.964363	0.993175	0	0	-0.374742	-0.605458	-0.144027	4.35917	-3.30616	-1.44127	0.00230898	0.539653
ENSMUSG00000053286	NA	tRNA methyltransferase 1 like	protein_coding	98685	NA	NA	NA	5.20977	5.21551	5.28793	5.24814	5.16256	4.96421	5.20397	4.97502	4.97148	5.33661	5.0819	5.16381	4.87158	4.89981	4.96129	4.84725	5.01746	4.72235	4.63554	5.12011	5.07022	5.11478	5.13415	4.92823	0.109262	-0.0695763	0.288099	5.04765	1.24358	-5.50732	0.222523	0.745455	0	0	-0.0580362	-0.230533	0.114461	5.04765	-0.684834	-5.69212	0.49829	0.893625
ENSMUSG00000103928	NA	predicted gene, 37893	TEC	NA	NA	NA	NA	0.0336245	-0.257906	-0.513952	-0.620236	0.510624	0.414994	-0.636134	-0.201735	-2.90994	-0.158906	0.149514	0.452649	0.353818	0.279226	-0.422169	0.411518	-1.33491	-1.73329	0.0340439	0.176298	0.882979	-1.08541	0.681582	0.720381	0.627711	-0.23836	1.49378	-0.198889	1.47707	-4.43391	0.149556	0.682637	0	0	-0.425097	-1.33491	0.484718	-0.198889	-0.952205	-4.69648	0.348221	0.848493
ENSMUSG00000026484	NA	ring finger protein 2	protein_coding	19821	Q9CQJ4	NA	NA	4.61457	4.73045	4.77145	4.73049	4.16356	4.2531	4.53722	4.40505	4.38835	4.49153	4.27207	4.84291	4.58293	4.30038	4.65678	3.67512	4.0953	4.22269	4.39683	4.0398	4.38732	4.40306	4.39193	4.49201	0.0860633	-0.189517	0.361643	4.41021	0.636558	-5.95423	0.529017	0.889735	0	0	-0.0502562	-0.313677	0.213165	4.41021	-0.388873	-5.75158	0.69999	0.950576
ENSMUSG00000025912	NA	myeloblastosis oncogene-like 1	protein_coding	17864	NA	NA	NA	0.323131	-0.743332	-0.604149	-0.530038	-0.67841	-0.204734	-1.24186	-0.430004	-0.277671	-1.58775	-0.232357	-0.328038	-1.96811	0.0524554	-1.30352	-1.85697	-1.96294	-1.04142	-0.0942802	-1.22809	-0.581689	-0.941021	-2.21458	-1.22152	0.303638	-0.53122	1.1385	-0.870704	0.740306	-4.83969	0.464415	0.864813	0	0	-0.291156	-0.991515	0.409203	-0.870704	-0.846199	-4.72445	0.403612	0.86689
ENSMUSG00000045210	NA	valosin containing protein (p97)/p47 complex interacting protein 1	protein_coding	70675	NA	NA	NA	4.73036	4.30455	4.44868	4.62892	4.09769	4.13989	4.47418	4.45613	4.04658	4.45159	4.22906	4.3393	4.71407	4.01159	4.19506	3.62318	4.26937	4.35906	4.49208	3.85186	4.391	4.22699	4.24303	4.54597	0.0897079	-0.197104	0.37652	4.30293	0.637838	-5.94283	0.52825	0.889315	0	0	-0.054679	-0.33329	0.223932	4.30293	-0.40022	-5.72275	0.691731	0.946898
ENSMUSG00000041763	NA	tripeptidyl peptidase II	protein_coding	22019	Q64514	NA	NA	4.77659	4.3219	4.60026	4.5715	4.36598	4.22071	4.33918	4.57128	4.27394	4.39656	4.3213	4.57019	4.50012	4.11073	4.29561	3.99875	4.27634	4.45044	4.42928	4.08319	4.13859	4.43319	4.20982	4.40861	0.0107683	-0.200594	0.222131	4.361	0.103702	-6.14265	0.918041	0.983596	0	0	-0.0613624	-0.264989	0.142264	4.361	-0.613388	-5.63528	0.543877	0.908134
ENSMUSG00000026504	NA	serologically defined colon cancer antigen 8	protein_coding	76816	Q80UF4	NA	NA	4.36035	4.29053	4.29808	4.3489	4.15144	4.16393	3.9978	4.00105	4.11907	4.12332	4.15161	4.11278	3.95167	4.16498	4.08336	3.8308	3.91971	4.12277	4.09232	4.02207	4.44865	4.21548	3.97084	4.06777	0.118411	-0.0597878	0.296611	4.12539	1.35256	-5.23883	0.185508	0.715139	0	0	-0.18932	-0.362824	-0.0158154	4.12539	-2.22102	-3.64143	0.0334149	0.657761
ENSMUSG00000026483	NA	family with sequence similarity 129, member A	protein_coding	63913	Q3UW53	NA	NA	5.50539	5.54576	5.50707	5.6859	5.40139	5.70392	5.52172	5.65442	5.64848	5.47585	5.57109	5.52291	5.61512	5.3028	5.39033	5.43765	5.38096	5.42968	5.47875	5.16119	5.39376	5.35579	4.98291	5.4382	-0.124265	-0.287911	0.0393815	5.46296	-1.54564	-5.16585	0.131846	0.665475	0	0	0.00511844	-0.153813	0.16405	5.46296	0.0655532	-5.96155	0.948134	0.991815
ENSMUSG00000100594	NA	RIKEN cDNA 2810414N06 gene	lincRNA	NA	NA	NA	NA	2.85011	2.77772	2.83826	2.90535	3.03968	2.96519	3.30872	3.04434	3.03023	3.43632	3.0764	2.83364	3.14843	3.18786	3.08879	3.07162	3.22509	3.19198	3.47098	2.57319	2.746	3.21741	2.9147	3.04231	-0.147982	-0.401113	0.105148	3.04101	-1.18996	-5.23923	0.242658	0.766247	0	0	0.224853	-0.0296227	0.479329	3.04101	1.79854	-4.20113	0.0813593	0.70657
ENSMUSG00000019699	NA	thymoma viral proto-oncogene 3	protein_coding	23797	Q9WUA6	NA	NA	5.42671	5.44649	5.57544	5.58859	5.4116	5.34235	5.49726	5.50613	5.36712	5.26352	5.58976	5.48656	5.58116	5.45279	5.38592	5.38837	5.27547	5.32032	5.4227	5.38748	5.4389	5.40391	5.40584	5.75998	0.0685642	-0.0866308	0.223759	5.44685	0.899264	-5.9254	0.375108	0.830603	0	0	-0.0122377	-0.166304	0.141829	5.44685	-0.161681	-5.93966	0.872555	0.981706
ENSMUSG00000063659	NA	zinc finger and BTB domain containing 18	protein_coding	30928	Q9WUK6	NA	NA	3.42135	3.39745	3.8404	3.70402	3.11653	3.40638	3.38179	3.33856	3.19859	3.1506	3.1537	3.87239	3.35659	3.53953	3.07426	2.74429	2.75256	3.0859	3.25094	3.02874	3.37808	3.59444	3.62392	3.22752	0.246193	-0.0593996	0.551785	3.31827	1.63984	-4.69713	0.110658	0.643774	0	0	-0.125089	-0.414468	0.16429	3.31827	-0.879874	-5.28032	0.385369	0.861611
ENSMUSG00000026049	NA	testis expressed 30	protein_coding	75623	Q3TUU5	NA	NA	0.916811	0.227521	0.884598	0.692355	0.867559	0.219074	0.538363	-0.273885	0.259986	0.594454	1.16619	0.862293	0.262188	-0.0102804	-0.693471	0.109863	0.0694842	0.674791	0.587979	0.661724	0.44688	0.394582	0.592773	-0.184042	0.348136	-0.199974	0.896245	0.411158	1.29285	-4.63354	0.205152	0.731404	0	0	-0.11749	-0.607124	0.372144	0.411158	-0.488425	-4.97534	0.628519	0.928961
ENSMUSG00000043019	NA	ER degradation enhancer, mannosidase alpha-like 3	protein_coding	66967	Q2HXL6	NA	NA	5.31573	5.05264	5.24498	5.3302	4.98266	4.96421	5.03952	4.84479	4.78355	4.85264	4.83047	5.07043	5.05169	4.98067	4.88005	4.45013	4.7538	4.77694	5.03883	4.49019	5.11542	4.7998	4.81884	5.05706	0.0665886	-0.146082	0.279259	4.93855	0.637324	-6.04305	0.528366	0.889315	0	0	-0.241077	-0.447106	-0.0350479	4.93855	-2.38174	-3.41703	0.0232302	0.620697
ENSMUSG00000032666	NA	RIKEN cDNA 1700025G04 gene	protein_coding	69399	Q8K207	NA	NA	5.36911	5.55606	5.43813	5.20118	5.66996	5.41285	5.48073	5.46654	5.47463	5.62993	5.54582	5.55084	5.52682	5.52784	5.62659	5.43765	5.58396	5.4709	5.64122	5.29639	5.24715	5.49559	5.35443	5.45759	-0.111572	-0.266248	0.0431042	5.47758	-1.46825	-5.28677	0.151623	0.685927	0	0	0.0854189	-0.0682964	0.239134	5.47758	1.13111	-5.35166	0.266264	0.814015
ENSMUSG00000015961	NA	adenylosuccinate synthetase, non muscle	protein_coding	11566	P46664	NA	NA	5.57863	5.29844	5.60216	5.53996	5.25043	5.30885	5.42502	5.29792	5.33704	5.38689	5.24779	5.36598	5.56447	5.28168	5.30886	5.029	5.40973	5.60861	5.42563	5.16321	5.29311	5.11271	5.16142	5.58922	-0.07646	-0.265993	0.113073	5.35778	-0.821139	-5.97763	0.417533	0.846398	0	0	-0.0869197	-0.274117	0.100278	5.35778	-0.945117	-5.52073	0.351554	0.85107
ENSMUSG00000102483	NA	cation channel sperm associated auxiliary subunit epsilon 1	unprocessed_pseudogene	631584	NA	NA	NA	-0.413835	-3.06526	-1.47088	-2.40451	-0.798704	-0.433003	-1.3731	-1.6524	-1.53143	-1.82876	-0.884434	-1.52598	-1.96811	-1.59524	-1.85101	-1.61596	-1.96294	-1.34627	-0.996983	-1.40866	-0.833228	-1.42645	-1.13658	-0.111892	0.752019	-0.0739929	1.57803	-1.40148	1.85315	-4.1035	0.0729336	0.589882	0	0	-0.0383609	-0.870985	0.794264	-1.40148	-0.0937793	-4.79509	0.925859	0.989969
ENSMUSG00000014980	NA	tRNA splicing endonuclease subunit 15	protein_coding	66637	NA	NA	NA	4.18743	4.11465	4.09091	3.86228	4.01536	3.92354	3.9811	3.76038	4.16688	4.20966	3.70909	3.94307	3.93322	3.90513	4.06142	3.77371	3.64641	4.03997	3.84359	3.76925	4.2643	4.12404	3.97963	3.94207	0.0865518	-0.123931	0.297035	3.96863	0.837001	-5.74605	0.408688	0.842879	0	0	-0.0728156	-0.279286	0.133655	3.96863	-0.71785	-5.49849	0.477964	0.889321
ENSMUSG00000026235	NA	Eph receptor A4	protein_coding	13838	Q03137	NA	NA	1.6398	0.762558	0.949449	0.995424	1.12068	1.15196	0.97605	1.04063	0.876658	0.326521	1.80006	1.37524	1.34268	0.872906	1.0779	1.12654	1.42312	1.10543	0.362098	1.28436	-0.833228	1.07605	0.955343	1.35074	-0.44212	-0.990188	0.105949	1.00662	-1.642	-4.33448	0.110206	0.6432	0	0	-0.0323134	-0.545159	0.480532	1.00662	-0.128252	-5.13798	0.898738	0.986434
ENSMUSG00000032649	NA	collagen beta(1-O)galactosyltransferase 2	protein_coding	269132	Q6NVG7	NA	NA	4.52048	4.94485	4.79811	4.85497	4.8083	4.81601	4.82236	4.96721	4.72669	4.73833	4.7853	4.52483	4.93786	4.40325	4.57912	4.85977	5.01746	4.80348	4.79574	4.59584	4.58663	4.48524	4.11733	4.90885	-0.180623	-0.409458	0.0482112	4.72492	-1.60664	-4.98627	0.117779	0.651126	0	0	-0.0290197	-0.252405	0.194365	4.72492	-0.264427	-5.82936	0.793116	0.96688
ENSMUSG00000026047	NA	KDEL (Lys-Asp-Glu-Leu) containing 1	protein_coding	72050	Q9JHP7	NA	NA	2.1784	2.27815	2.44728	2.31431	2.92091	2.23861	2.51535	2.34158	2.15184	2.19563	2.31571	2.64865	2.13235	2.41076	2.58297	2.54778	2.09333	2.35417	1.79234	2.446	2.38178	2.73812	2.62112	2.36976	0.0321897	-0.281243	0.345622	2.3757	0.209045	-5.71932	0.835714	0.967074	0	0	-0.0123704	-0.321946	0.297205	2.3757	-0.0813362	-5.40748	0.935672	0.991013
ENSMUSG00000091476	NA	catsper channel auxiliary subunit epsilon 2	protein_coding	545391	A0A0A6YXX9	NA	NA	1.25602	0.879598	1.09987	0.964727	1.87741	1.4264	0.677526	1.04063	1.17752	0.384236	1.23104	1.52611	1.07292	1.69754	1.43723	1.60246	0.844418	1.16618	0.312345	1.2236	1.51592	1.20582	1.18535	1.76896	-0.109774	-0.572942	0.353395	1.19058	-0.482421	-5.37069	0.632731	0.924718	0	0	-0.235722	-0.710492	0.239047	1.19058	-1.01061	-4.8051	0.319646	0.838009
ENSMUSG00000041684	NA	basic, immunoglobulin-like variable motif containing	protein_coding	246229	Q8CBX9	NA	NA	3.49306	3.5641	3.47783	3.62769	3.50746	3.40638	3.55425	3.62311	3.27989	3.1506	3.75942	3.55398	3.43211	3.44915	3.49021	3.0802	3.41998	3.25626	3.60616	3.73701	3.62308	3.7882	3.60133	3.5107	0.282222	0.0744959	0.489948	3.49967	2.76546	-2.69206	0.00928426	0.399607	0	0	-0.0180905	-0.223822	0.187641	3.49967	-0.178985	-5.62634	0.859058	0.980653
ENSMUSG00000032908	NA	sphingosine-1-phosphate phosphotase 2	protein_coding	433323	Q810K3	NA	NA	3.25945	3.42979	3.49422	3.48356	3.38854	3.2092	3.60309	3.58282	3.58512	3.51594	3.50133	2.89831	3.8213	2.98571	3.49567	3.60544	3.70949	3.39599	3.41903	3.08959	2.97903	3.47723	3.06258	3.64169	-0.218166	-0.502711	0.0663798	3.40142	-1.56064	-4.83886	0.128268	0.662705	0	0	0.0645172	-0.215442	0.344476	3.40142	0.469082	-5.52491	0.642134	0.933048
ENSMUSG00000026502	NA	desumoylating isopeptidase 2	protein_coding	78825	Q9D291	NA	NA	3.98264	3.89126	4.11585	3.98972	3.56343	3.79307	4.08477	3.66712	3.61676	3.89916	3.86024	4.0783	3.9843	3.94702	3.88109	3.22663	3.82793	3.84006	3.58012	3.74244	3.75459	3.94511	3.9927	4.12114	0.0624242	-0.187698	0.312547	3.84939	0.508004	-5.9357	0.614871	0.918387	0	0	-0.0171013	-0.262184	0.227981	3.84939	-0.142031	-5.704	0.88793	0.984795
ENSMUSG00000086350	NA	RIKEN cDNA B230369F24 gene	antisense	NA	NA	NA	NA	1.28324	1.32706	1.45288	1.08378	1.05277	1.23213	1.26801	1.33553	1.33799	1.53199	1.09829	1.39779	1.15163	1.26605	1.16279	1.12654	1.29188	0.906117	1.01861	1.05948	1.31361	2.05037	1.43567	1.10041	0.170165	-0.184127	0.524458	1.26186	0.977634	-5.06757	0.335457	0.819431	0	0	0.0872868	-0.258456	0.43303	1.26186	0.513882	-5.08924	0.610801	0.924175
ENSMUSG00000026048	NA	excision repair cross-complementing rodent repair deficiency, complementation group 5	protein_coding	22592	NA	NA	NA	5.07802	4.74852	4.91028	4.93633	5.11549	4.73348	4.47418	4.69692	4.60891	4.66746	5.01672	5.10851	4.94708	4.76348	4.59702	4.20127	4.40577	4.28907	4.69983	4.54708	4.99966	5.09607	4.72532	4.62463	0.235673	-0.0155573	0.486903	4.74963	1.91079	-4.50381	0.0650251	0.573463	0	0	-0.158526	-0.400886	0.0838334	4.74963	-1.33234	-5.05199	0.192158	0.785131
ENSMUSG00000046828	NA	methyltransferase like 21E	protein_coding	403183	Q8CDZ2	NA	NA	-2.2883	-1.13926	-0.803458	-2.40451	-0.929949	-0.60809	-3.44349	-1.6524	-2.42451	-1.20073	-1.02882	-1.08988	-1.76166	-1.10982	-0.0595992	-2.99447	-0.212916	-1.52684	-1.43308	-1.85612	-5.22555	-1.42645	-1.29704	-2.01001	-0.908998	-2.12225	0.304251	-1.66362	-1.52504	-4.37674	0.136896	0.670442	0	0	-0.479534	-1.62631	0.667238	-1.66362	-0.851157	-4.66935	0.400893	0.866045
ENSMUSG00000026245	NA	phenylalanyl-tRNA synthetase, beta subunit	protein_coding	23874	Q9WUA2	NA	NA	5.87995	5.83379	5.87367	5.73675	5.55808	5.44123	5.88519	5.64956	5.99032	5.84431	5.65915	5.7068	5.72859	5.81584	5.73337	5.80059	5.65378	5.91223	5.655	5.81437	5.73952	5.76404	5.94809	5.60403	-0.0204384	-0.185826	0.144949	5.75951	-0.251543	-6.32885	0.802974	0.959876	0	0	0.0674897	-0.0974232	0.232403	5.75951	0.83301	-5.65176	0.410902	0.870181
ENSMUSG00000090486	NA	cDNA sequence BC035947	protein_coding	NA	NA	NA	NA	2.05747	2.01369	1.85951	1.50238	1.97235	1.65688	1.89992	1.89192	2.00654	2.07813	1.59361	1.62496	1.7493	1.69754	1.93236	1.02345	2.01226	1.41176	1.5984	1.62696	1.8934	2.30329	1.64892	1.58584	0.119033	-0.234817	0.472884	1.7767	0.684724	-5.37317	0.498359	0.880293	0	0	0.00968975	-0.326738	0.346118	1.7767	0.0586257	-5.29666	0.953608	0.992789
ENSMUSG00000026482	NA	ral guanine nucleotide dissociation stimulator,-like 1	protein_coding	19731	Q60695	NA	NA	4.75488	4.94932	4.75113	4.97535	4.78495	5.10038	4.98529	5.00009	5.00534	5.01216	4.98652	4.7778	5.01181	4.73985	4.8946	5.05755	4.88938	4.90277	4.58667	4.89755	4.8065	4.8503	4.77158	4.96831	-0.103411	-0.268364	0.0615428	4.89417	-1.27606	-5.45699	0.210953	0.736407	0	0	0.0716772	-0.0907408	0.234095	4.89417	0.898285	-5.50462	0.375622	0.860269
ENSMUSG00000012187	NA	monoacylglycerol O-acyltransferase 1	protein_coding	68393	Q91ZV4	NA	NA	2.02559	2.361	1.98855	1.8602	2.17758	1.99996	2.29528	2.29246	2.13446	2.17942	1.88312	1.66268	2.62147	2.21897	2.34941	2.21498	1.85376	2.1437	2.02635	1.824	2.24206	2.73812	2.52838	2.3571	0.0409705	-0.277149	0.35909	2.16577	0.262148	-5.68112	0.794857	0.959008	0	0	0.0154673	-0.315514	0.346449	2.16577	0.0951214	-5.34177	0.924801	0.989904
ENSMUSG00000008475	NA	actin related protein 2/3 complex, subunit 5	protein_coding	67771	Q9CPW4	NA	NA	6.57485	6.60327	6.53738	6.55582	6.38897	6.2781	6.62395	6.37403	6.37037	6.65396	6.29548	6.45299	6.58145	6.53918	6.35807	6.27278	6.44298	6.54176	6.57847	6.23278	6.49598	6.3779	6.58811	6.59361	0.0217253	-0.13845	0.181901	6.47134	0.276081	-6.38352	0.784229	0.957199	0	0	-0.0263751	-0.185988	0.133238	6.47134	-0.336352	-5.98829	0.738762	0.954969
ENSMUSG00000056870	NA	GULP, engulfment adaptor PTB domain containing 1	protein_coding	70676	Q8K2A1	NA	NA	0.916811	1.08854	0.372392	0.534092	0.292444	0.320357	-0.210828	-0.0674343	0.601023	0.861558	0.504609	0.829503	1.22627	0.279226	-1.64456	-0.187119	0.250056	0.238692	0.0941649	-0.457574	0.751734	0.221251	0.448383	-0.825588	-0.0152146	-0.743862	0.713433	0.26825	-0.0425021	-5.19373	0.966358	0.993512	0	0	-0.194044	-0.821978	0.43389	0.26825	-0.629005	-4.91639	0.53373	0.903147
ENSMUSG00000039630	NA	heterogeneous nuclear ribonucleoprotein U	protein_coding	51810	Q8VEK3	NA	NA	7.64063	7.13907	7.55034	7.54726	6.85733	6.94971	6.98592	7.06391	6.95703	6.93189	6.83927	7.30076	7.05148	7.01135	6.81241	6.38013	6.68518	7.0886	6.92886	6.77025	7.13173	7.17322	6.99785	6.98717	0.156737	-0.109725	0.423199	7.03256	1.20852	-5.73447	0.237621	0.760442	0	0	-0.267324	-0.528998	-0.00565096	7.03256	-2.09892	-4.08932	0.0455858	0.667407
ENSMUSG00000104279	NA	predicted gene, 38300	TEC	NA	NA	NA	NA	0.519051	-0.632301	0.324297	0.356305	0.510624	0.270604	0.256951	-0.273885	0.259986	0.2664	0.556139	1.10081	-1.14499	0.330757	0.176468	-0.458421	0.192341	0.674791	0.587979	0.661724	1.18385	0.816409	0.955343	-0.184042	0.707845	0.103738	1.31195	0.304466	2.38502	-3.32211	0.0230556	0.463075	0	0	0.13338	-0.46383	0.730591	0.304466	0.454603	-4.94049	0.652409	0.935345
ENSMUSG00000026495	NA	EF-hand calcium binding domain 2	protein_coding	68226	Q9CQ46	NA	NA	4.0712	3.76002	4.03971	4.35483	4.00641	3.77534	3.95397	3.95444	3.91534	4.00873	4.083	4.04656	3.84912	4.05054	3.83009	3.08874	3.72992	4.0681	3.83039	3.44932	3.76598	3.92641	3.54918	4.26696	0.024711	-0.25498	0.304403	3.89059	0.179837	-6.0379	0.858394	0.972221	0	0	-0.0107258	-0.276119	0.254667	3.89059	-0.0822637	-5.73189	0.93494	0.991013
ENSMUSG00000032883	NA	acyl-CoA synthetase long-chain family member 3	protein_coding	74205	Q9CZW4	NA	NA	4.76457	4.65584	4.82859	4.72821	4.35897	4.61638	4.59981	4.88469	4.62767	4.53039	4.53221	4.64748	4.8223	4.27759	4.0906	3.8103	4.46485	4.7499	4.798	4.16624	4.37251	4.4948	4.29673	4.58448	0.0803606	-0.185667	0.346389	4.5293	0.615519	-5.98549	0.542603	0.895397	0	0	-0.0220767	-0.275655	0.231502	4.5293	-0.177398	-5.82831	0.860324	0.980808
ENSMUSG00000026480	NA	neutrophil cytosolic factor 2	protein_coding	17970	O70145	NA	NA	2.39352	2.45202	2.2682	2.47542	2.27019	2.31423	2.18295	3.01436	2.669	2.6247	2.44435	2.46871	1.68018	2.70244	2.2751	2.5228	2.57198	2.38005	2.34364	2.80857	2.45393	2.61503	3.14297	2.43142	0.288484	-0.0416359	0.618604	2.47941	1.77876	-4.36713	0.0846087	0.60747	0	0	0.195743	-0.13347	0.524956	2.47941	1.21025	-4.83155	0.234886	0.801007
ENSMUSG00000026494	NA	kinesin family member 26B	protein_coding	269152	Q7TNC6	NA	NA	0.650296	0.340732	0.507744	0.729349	0.292444	0.666533	0.863939	0.630537	1.07191	0.820336	1.40975	0.408927	0.353818	0.907257	0.514637	0.175451	0.64372	-0.00746832	-0.0942802	1.37095	0.882979	1.07605	0.230203	0.797343	0.254694	-0.241352	0.750739	0.635132	1.04512	-4.8893	0.303659	0.802992	0	0	0.305562	-0.166568	0.777693	0.635132	1.31736	-4.54065	0.196904	0.786549
ENSMUSG00000025915	NA	serum/glucocorticoid regulated kinase 3	protein_coding	170755	Q9ERE3	NA	NA	2.39352	2.15971	2.09271	2.54969	1.68896	2.19927	1.81201	1.87534	1.96781	2.19563	1.80006	2.02318	2.3813	2.19135	1.93236	1.19139	2.19968	1.80467	1.79234	1.78248	2.20908	2.55541	1.89162	2.06194	0.0741172	-0.289463	0.437697	2.03131	0.414941	-5.57236	0.680904	0.939131	0	0	-0.249575	-0.603358	0.104209	2.03131	-1.43592	-4.54886	0.160554	0.768281
ENSMUSG00000079470	NA	UTP14B small subunit processome component	protein_coding	195434	NA	NA	NA	1.76094	2.3876	2.4132	2.04762	2.31436	2.19927	2.68167	2.2155	2.21934	2.576	2.03613	1.99389	2.82731	2.02925	2.22333	1.80254	1.7968	2.90166	2.10151	1.60331	2.24206	1.94279	1.89162	2.0304	-0.309353	-0.695614	0.0769081	2.17659	-1.6302	-4.51573	0.112687	0.64525	0	0	0.109612	-0.258903	0.478127	2.17659	0.60544	-5.23158	0.54908	0.909357
ENSMUSG00000047330	NA	potassium voltage-gated channel, Isk-related subfamily, gene 4	protein_coding	57814	Q9WTW3	NA	NA	-1.55134	-0.342795	-1.65146	-1.18211	0.405654	-1.47482	-0.480015	-1.16697	-0.839549	-2.48083	-0.632895	-1.36551	-0.0538395	-1.41467	-1.02789	-0.672546	0.0694842	-0.789877	-0.162993	-0.923238	-2.05562	-0.379142	-1.29704	-1.56255	-0.403251	-1.22143	0.414931	-0.959691	-1.00321	-4.74051	0.323149	0.81351	0	0	-0.143385	-0.993873	0.707102	-0.959691	-0.343166	-4.80699	0.733677	0.954837
ENSMUSG00000050711	NA	secretogranin II	protein_coding	20254	Q03517	NA	NA	12.0732	11.7022	11.6698	11.8594	11.4567	11.5211	11.4481	11.8377	11.8244	11.5509	11.5034	11.3622	11.9182	11.504	11.3991	11.0115	11.7308	11.8073	11.7454	11.2185	11.8154	11.6604	11.398	11.7375	0.0325202	-0.260564	0.325604	11.6148	0.230299	-6.67115	0.820016	0.963425	0	0	-0.127648	-0.419302	0.164006	11.6148	-0.908403	-5.9051	0.373645	0.859816
ENSMUSG00000055067	NA	SET and MYND domain containing 3	protein_coding	69726	Q9CWR2	NA	NA	5.12014	5.15681	4.78928	4.87575	5.10085	5.11102	5.06193	5.11402	5.08668	4.97977	5.0972	4.79276	5.00122	4.97461	5.16365	5.00214	5.39221	5.04504	4.85341	4.92404	5.15275	5.02311	5.25121	5.159	-0.036362	-0.2158	0.143076	5.05119	-0.412478	-6.19228	0.68269	0.939437	0	0	-0.0027622	-0.182612	0.177088	5.05119	-0.0312617	-5.89741	0.975252	0.997308
ENSMUSG00000054702	NA	adaptor-related protein complex AP-1, sigma 3	protein_coding	252903	Q7TN05	NA	NA	2.05747	2.11266	1.5606	2.07662	2.07861	2.15881	2.4682	1.73533	1.94804	1.72304	1.84219	2.13475	2.3813	2.13449	2.26233	1.67228	2.06145	1.78544	2.38032	1.90361	2.08734	2.06754	2.25212	1.76896	0.0156453	-0.310489	0.34178	2.02723	0.0976463	-5.66099	0.922811	0.985306	0	0	-0.00745885	-0.336315	0.321397	2.02723	-0.0461672	-5.32751	0.963459	0.994444
ENSMUSG00000026492	NA	transcription factor B2, mitochondrial	protein_coding	15278	Q3TL26	NA	NA	2.87716	2.19024	2.72243	2.30208	2.68336	2.67133	2.552	2.59553	2.47549	2.71744	2.20706	2.51068	2.58412	2.54772	2.37336	1.97822	2.29873	2.1437	2.87606	2.40554	2.61366	2.56753	2.54031	2.9357	0.331704	0.0442788	0.619129	2.51539	2.34906	-3.41019	0.025039	0.47353	0	0	-0.0609969	-0.341262	0.219268	2.51539	-0.443002	-5.36215	0.660691	0.937676
ENSMUSG00000038949	NA	consortin, connexin sorting protein	protein_coding	226744	Q8CBC4	NA	NA	5.85409	5.81555	5.86109	5.78587	5.73911	5.8024	5.69862	5.87586	5.92737	5.79063	5.64286	5.48525	5.69941	5.75466	5.89615	5.83398	5.71142	5.60998	5.54352	5.65814	5.73518	5.68695	5.56167	5.64365	-0.113817	-0.259093	0.0314587	5.73389	-1.59471	-5.12988	0.12043	0.652386	0	0	-0.0758122	-0.219278	0.0676538	5.73389	-1.07562	-5.43617	0.289997	0.824692
ENSMUSG00000026043	NA	collagen, type III, alpha 1	protein_coding	12825	P08121	NA	NA	4.85352	4.9976	4.45707	4.89623	4.02867	4.51586	4.45738	4.55054	4.64618	4.48495	4.06976	4.38233	4.83428	4.34805	4.4723	4.31113	4.48001	4.63639	3.80813	4.24859	4.19441	4.23462	3.5726	4.25677	-0.470131	-0.763606	-0.176656	4.40572	-3.26876	-1.6587	0.00266839	0.323758	0	0	-0.194944	-0.472604	0.0827168	4.40572	-1.43262	-4.88885	0.162093	0.768281
ENSMUSG00000098234	NA	small nucleolar RNA host gene 6	lincRNA	NA	NA	NA	NA	-0.100677	0.394171	-0.132081	-0.0825789	0.743823	0.976873	0.343107	-0.605091	0.382843	0.138076	0.556139	0.317297	-0.11396	0.38051	0.0632575	-0.106949	-0.136967	0.294187	0.545544	0.239033	0.751734	1.10961	0.498136	0.552924	0.549403	0.0469476	1.05186	0.29204	2.22567	-3.54713	0.0330715	0.496137	0	0	-0.113235	-0.621895	0.395425	0.29204	-0.453128	-4.93381	0.653459	0.935628
ENSMUSG00000099032	NA	transcription factor 24	protein_coding	100039596	NA	NA	NA	1.25602	1.35428	1.73628	1.80927	1.12068	1.15196	1.54747	1.4065	1.5096	1.08685	1.32316	1.23205	1.34268	1.29228	1.29404	0.516488	1.67566	0.756091	1.04931	0.913263	1.14949	1.00651	0.990532	1.71047	-0.0174157	-0.431053	0.396222	1.25962	-0.0857017	-5.44027	0.932228	0.987507	0	0	-0.0566351	-0.438295	0.325025	1.25962	-0.302049	-5.1687	0.764534	0.960975
ENSMUSG00000038936	NA	saccharopine dehydrogenase (putative)	protein_coding	109232	Q8R127	NA	NA	4.81207	4.83319	4.73513	4.67231	4.36948	4.36401	4.75912	4.42513	4.78355	4.91026	4.61351	4.4432	4.77336	4.75408	4.67376	4.60395	4.60139	4.83188	4.71188	4.48048	4.57697	4.65108	4.79416	4.61404	-0.0682592	-0.261764	0.125245	4.65783	-0.718022	-5.96162	0.477859	0.870674	0	0	0.0193649	-0.173765	0.212495	4.65783	0.204096	-5.82287	0.839548	0.975883
ENSMUSG00000042772	NA	Smg-7 homolog, nonsense mediated mRNA decay factor (C. elegans)	protein_coding	226517	Q5RJH6	NA	NA	5.82428	5.68092	5.91891	6.00252	5.6428	5.71093	5.51941	5.59869	5.45376	5.52639	5.64583	5.8081	5.54029	5.56597	5.54064	5.3516	5.2079	5.23781	5.48297	5.56173	5.62854	5.60256	5.75312	5.66306	0.204808	0.0387804	0.370836	5.60286	2.51093	-3.46283	0.0171861	0.446439	0	0	-0.20485	-0.366861	-0.0428385	5.60286	-2.5737	-3.0833	0.0148037	0.594904
ENSMUSG00000026042	NA	collagen, type V, alpha 2	protein_coding	12832	Q3U962	NA	NA	1.68132	1.32706	0.781504	1.50238	-0.277872	1.2059	0.463401	1.67912	0.957958	1.08685	1.35261	0.536307	1.64433	0.726685	0.823587	0.873422	0.64372	1.43663	0.456735	0.951231	0.657098	0.775186	1.05844	0.834337	-0.251726	-0.814733	0.31128	0.965747	-0.910086	-5.05132	0.369459	0.828164	0	0	-0.067882	-0.603193	0.467429	0.965747	-0.258117	-5.10947	0.79794	0.967202
ENSMUSG00000073643	NA	WD repeat and FYVE domain containing 1	protein_coding	69368	E9Q4P1	NA	NA	5.10306	5.20433	5.10788	5.08289	5.03639	5.08427	5.22964	5.10516	4.89096	5.00068	5.2419	5.0634	5.21027	4.99272	4.98868	4.94921	5.15222	5.07109	5.18422	4.77588	4.93306	4.95783	5.01531	5.23186	-0.0421916	-0.205025	0.120642	5.0672	-0.527412	-6.13321	0.60148	0.916712	0	0	-0.0109227	-0.171481	0.149636	5.0672	-0.138473	-5.89835	0.890719	0.985598
ENSMUSG00000025916	NA	protein phosphatase 1, regulatory subunit 42	protein_coding	69312	Q8R1Z4	NA	NA	-0.504032	-0.529208	-1.31042	-0.364979	-1.41538	-1.03872	-1.85853	-1.85885	-2.90994	-2.48083	-1.02882	-0.569046	-2.49862	-1.10982	-1.02789	-1.40951	-1.96294	-1.18581	-0.662564	-0.923238	-1.31865	-0.689482	-0.860945	-1.38198	0.575639	-0.192284	1.34356	-1.28751	1.52581	-4.36749	0.136704	0.670442	0	0	-0.897681	-1.67699	-0.118375	-1.28751	-2.34467	-3.9566	0.0252912	0.621471
ENSMUSG00000026248	NA	mitochondrial ribosomal protein L44	protein_coding	69163	Q9CY73	NA	NA	4.73036	4.63101	4.72126	4.62892	4.41414	4.69628	4.54178	4.61938	4.78076	4.4717	4.49309	4.70736	4.3908	4.60247	4.72118	4.85727	4.47396	4.60929	4.40575	4.77323	4.90503	4.38947	4.78166	4.50354	0.016171	-0.178091	0.210433	4.61874	0.16944	-6.19202	0.866498	0.973406	0	0	-0.0370605	-0.229992	0.155871	4.61874	-0.390999	-5.76682	0.698342	0.949856
ENSMUSG00000026249	NA	serine (or cysteine) peptidase inhibitor, clade E, member 2	protein_coding	20720	Q07235	NA	NA	6.87241	6.70986	6.58216	6.47303	6.68231	6.52683	6.54264	6.47241	6.5911	6.63477	6.62826	6.46504	6.87134	6.52612	6.57815	6.46619	6.84061	6.65141	6.62316	6.4922	6.70999	6.5911	6.5967	6.91345	-0.00190379	-0.162593	0.158785	6.62672	-0.0241157	-6.43516	0.980907	0.99634	0	0	-0.0857544	-0.246671	0.0751619	6.62672	-1.08474	-5.48911	0.285998	0.824392
ENSMUSG00000042751	NA	nicotinamide nucleotide adenylyltransferase 2	protein_coding	226518	Q8BNJ3	NA	NA	5.7494	5.64692	5.67348	5.66815	5.44509	5.45104	5.67077	5.2278	5.65764	5.81837	5.56638	5.60391	5.68294	5.45859	5.36816	5.17445	5.48827	5.79208	5.92809	5.31653	5.54842	5.67719	5.30287	5.49128	0.0496643	-0.165397	0.264726	5.55866	0.470093	-6.22386	0.641426	0.92688	0	0	-0.017853	-0.230051	0.194345	5.55866	-0.171266	-5.95338	0.865076	0.98111
ENSMUSG00000026491	NA	AT hook containing transcription factor 1	protein_coding	226747	Q8CJF7	NA	NA	5.27054	5.10567	5.34779	5.32114	4.98266	4.81818	5.09179	4.89912	4.85957	4.96802	5.04405	5.04566	5.07376	5.01455	5.07517	4.5555	4.52454	4.49256	4.70225	4.73837	5.08166	5.03189	4.88812	4.94946	0.0989898	-0.124916	0.322895	4.95342	0.899897	-5.84548	0.374776	0.830603	0	0	-0.155117	-0.370517	0.0602827	4.95342	-1.46582	-4.91126	0.152278	0.765434
ENSMUSG00000025917	NA	COP9 signalosome subunit 5	protein_coding	26754	O35864	NA	NA	5.56483	5.4528	5.484	5.38049	5.57179	5.38827	5.4628	5.42869	5.51549	5.51514	5.48729	5.44252	5.50325	5.50979	5.40927	5.48531	5.57269	5.75547	5.60422	5.31107	5.5385	5.44227	5.37621	5.58516	-0.0610984	-0.201755	0.079558	5.49114	-0.884174	-5.94664	0.383079	0.832178	0	0	0.00155749	-0.139013	0.142128	5.49114	0.0225527	-5.9538	0.982145	0.997584
ENSMUSG00000025995	NA	WD repeat domain 75	protein_coding	73674	Q3U821	NA	NA	4.0555	4.17314	4.32277	4.41283	3.97465	3.84498	4.05316	3.89398	3.88967	3.8488	4.0384	4.20194	3.948	3.90513	3.9384	3.19535	3.83737	3.8213	3.93273	4.03538	4.25221	4.16052	4.15659	4.02841	0.307043	0.0739033	0.540182	3.99672	2.68071	-2.92418	0.0114323	0.422233	0	0	-0.140177	-0.365668	0.0853137	3.99672	-1.26536	-5.02258	0.214712	0.793084
ENSMUSG00000026479	NA	laminin, gamma 2	protein_coding	16782	NA	NA	NA	5.61256	5.52645	5.4661	5.72764	5.26551	5.61451	5.60799	5.65564	5.69665	5.55495	5.59592	5.36026	5.63352	5.35662	5.84783	5.67866	5.80825	5.67414	5.7963	5.47642	5.50662	5.3645	5.28349	5.54248	-0.169039	-0.35162	0.0135418	5.56888	-1.88451	-4.65869	0.0684404	0.581734	0	0	0.0390452	-0.143133	0.221224	5.56888	0.436252	-5.87165	0.66553	0.938214
ENSMUSG00000084817	NA	predicted pseudogene 5526	processed_pseudogene	NA	NA	NA	NA	-0.0319639	-0.0296367	-0.200794	0.258458	-1.07434	0.320357	0.424407	-0.201735	-1.77244	0.384236	-1.57631	-0.255888	0.11281	0.330757	-0.507058	0.464958	0.460274	0.497004	-0.162993	-0.106102	0.132006	-0.123885	-0.430311	0.759375	-0.198489	-0.834534	0.437556	-0.0970337	-0.635208	-5.0644	0.529728	0.890134	0	0	-0.330868	-1.03986	0.378124	-0.0970337	-0.949907	-4.69777	0.349151	0.849304
ENSMUSG00000004364	NA	cullin 3	protein_coding	26554	Q9JLV5	NA	NA	5.63651	5.5099	5.80524	5.63075	5.25611	5.08607	5.49961	5.40144	5.17008	5.52479	5.29025	5.32834	5.46395	5.20436	4.8946	4.16136	4.91859	5.02672	5.30203	4.89998	5.446	5.45211	5.41558	5.24394	0.336515	0.0285921	0.644438	5.27368	2.24326	-3.97935	0.0333613	0.496137	0	0	-0.116871	-0.410725	0.176983	5.27368	-0.816379	-5.63015	0.42149	0.872038
ENSMUSG00000026478	NA	laminin, gamma 1	protein_coding	226519	NA	NA	NA	7.09852	7.07045	6.85819	7.00653	6.91644	6.98437	6.99426	7.25389	7.17726	6.9824	6.92507	6.97785	7.21046	6.63069	6.96499	7.10593	7.10584	7.12493	6.96554	6.76626	6.73843	6.67894	6.53025	7.01965	-0.239213	-0.416275	-0.0621517	6.96196	-2.74997	-3.04246	0.00964628	0.40503	0	0	0.0628236	-0.112298	0.237945	6.96196	0.730216	-5.82178	0.470474	0.887923
ENSMUSG00000042708	NA	Shc SH2-domain binding protein 1-like	protein_coding	71836	Q3TTP0	NA	NA	-0.814372	-0.529208	-2.09891	-1.18211	-1.41538	-1.47482	-1.67795	-1.16697	-1.53143	-2.11826	-3.69179	-2.15401	-0.0538395	-0.37285	-1.64456	-0.924085	-1.03005	-1.9743	-0.0286919	-1.61512	-0.833228	-1.08541	-0.860945	-2.01001	-0.0826085	-0.898971	0.733754	-1.34535	-0.205973	-5.00252	0.838094	0.967166	0	0	-0.764696	-1.71005	0.180654	-1.34535	-1.64651	-4.37771	0.10927	0.725839
ENSMUSG00000041144	NA	dynein, axonemal, heavy chain 7B	protein_coding	227058	NA	NA	NA	2.35555	2.22014	1.60153	2.14667	2.37122	2.15881	2.37924	2.27992	1.90768	2.11269	2.40273	2.52099	1.40827	2.34962	1.99544	2.86847	2.22868	1.30773	1.81037	2.34978	2.75745	2.332	2.09931	1.89688	0.185461	-0.232494	0.603416	2.16088	0.903214	-5.31122	0.37304	0.830112	0	0	0.146817	-0.256941	0.550575	2.16088	0.740156	-5.15272	0.464504	0.887517
ENSMUSG00000042699	NA	DEAH (Asp-Glu-Ala-His) box polypeptide 9	protein_coding	13211	NA	NA	NA	6.56656	6.52308	6.57255	6.67616	6.10347	6.02033	6.54321	6.40541	6.33751	6.29912	6.19645	6.19593	6.72243	6.0002	6.29913	5.81352	6.21108	6.65737	6.49592	5.87118	5.95995	6.19756	6.0137	6.33024	-0.139709	-0.429979	0.150562	6.29217	-0.989913	-5.91573	0.331449	0.818065	0	0	-0.0797091	-0.365375	0.205957	6.29217	-0.573886	-5.87509	0.571036	0.913595
ENSMUSG00000042684	NA	N-acetylneuraminate pyruvate lyase	protein_coding	74091	Q9DCJ9	NA	NA	1.38726	1.18267	0.816694	0.868512	1.30709	1.2832	1.70219	1.23513	1.39749	1.37002	1.16619	1.35234	1.15163	1.09778	0.924281	0.660878	1.448	0.975658	0.888846	1.02429	0.924202	1.58553	1.53436	1.10041	0.126127	-0.251519	0.503774	1.18269	0.679814	-5.24378	0.501422	0.881706	0	0	0.248531	-0.10948	0.606542	1.18269	1.41303	-4.49651	0.167127	0.771696
ENSMUSG00000025986	NA	solute carrier family 39 (zinc transporter), member 10	protein_coding	227059	Q6P5F6	NA	NA	4.00325	4.04117	4.1334	3.91542	3.79927	3.80622	4.09101	3.82226	3.96535	3.86916	3.68614	3.74191	4.24284	3.6194	3.70358	3.48773	3.79922	4.06412	3.97731	3.57014	3.58503	3.71923	3.93967	4.16537	0.00681385	-0.237944	0.251572	3.86451	0.0566661	-6.05989	0.955157	0.991536	0	0	-0.0841396	-0.322713	0.154434	3.86451	-0.71787	-5.48289	0.477952	0.889321
ENSMUSG00000100213	NA	predicted gene 28151	lincRNA	NA	NA	NA	NA	0.607861	1.12061	0.781504	0.800607	0.944521	0.368452	0.742377	0.59046	-0.0224135	0.594454	1.43749	1.56647	1.15163	1.36823	0.0632575	-0.187119	0.305552	0.347627	1.13767	0.615182	0.607344	0.775186	0.88228	1.21706	0.353294	-0.190846	0.897435	0.742345	1.32158	-4.66207	0.19551	0.72305	0	0	0.0740991	-0.445891	0.594089	0.742345	0.290058	-5.06076	0.773609	0.963563
ENSMUSG00000056763	NA	centrosome and spindle pole associated protein 1	protein_coding	211660	B2RX88	NA	NA	2.90372	2.99219	3.11054	3.23614	2.91135	2.91749	2.66504	2.40071	2.55604	2.56356	3.01327	3.40615	2.81123	3.05629	3.00697	3.09723	1.92636	2.72109	2.72263	2.69007	3.22154	2.98407	3.05428	3.21355	0.205844	-0.13648	0.548167	2.88256	1.22396	-5.16341	0.229741	0.75308	0	0	-0.242168	-0.580278	0.0959425	2.88256	-1.45789	-4.62764	0.15444	0.765434
ENSMUSG00000042671	NA	regulator of G-protein signaling 8	protein_coding	67792	Q8BXT1	NA	NA	4.09059	4.61703	4.27613	4.37539	4.26082	4.22071	4.11875	4.12195	4.25396	4.26063	4.10046	4.11618	4.20643	4.42119	4.8225	4.74834	4.52746	4.27535	3.96528	4.38315	4.34241	4.55083	4.44996	4.12488	-0.198993	-0.418697	0.0207114	4.31793	-1.8436	-4.57755	0.0743506	0.589882	0	0	-0.146842	-0.371615	0.0779308	4.31793	-1.32976	-4.97428	0.192828	0.785131
ENSMUSG00000026109	NA	transmembrane protein with EGF-like and two follistatin-like domains 2	protein_coding	56363	Q9QYM9	NA	NA	-0.600248	0.104664	-0.348892	0.153488	-0.929949	0.460082	-0.907436	0.113138	-0.839549	-0.333993	-0.632895	0.0012694	0.214094	-0.216731	0.638372	-0.924085	-1.33491	-0.575752	0.260815	-0.271161	0.657098	-0.204055	0.287918	-1.38198	0.212595	-0.501646	0.926836	-0.275446	0.605865	-5.0182	0.548801	0.897181	0	0	-0.249021	-0.970189	0.472148	-0.275446	-0.702855	-4.79356	0.487136	0.892787
ENSMUSG00000026475	NA	regulator of G-protein signaling 16	protein_coding	19734	P97428	NA	NA	4.6516	4.40234	4.15418	4.55356	4.30162	4.75173	4.43057	4.08637	4.62767	4.22554	3.95926	3.63211	4.10129	4.28086	4.68815	4.69901	4.04727	3.90834	3.43656	4.39697	4.09413	4.53857	4.47192	3.76657	-0.178007	-0.557499	0.201485	4.25859	-0.964381	-5.68103	0.343778	0.820436	0	0	-0.316446	-0.685516	0.0526235	4.25859	-1.76281	-4.41198	0.0897353	0.712276
ENSMUSG00000045954	NA	caveolae associated 2	protein_coding	20324	Q63918	NA	NA	2.30332	2.7161	2.67527	2.71559	2.38509	2.67133	2.18295	2.3536	2.47549	2.46	1.68903	2.38091	2.79498	2.17735	2.32506	1.90277	2.37853	2.45501	2.3682	2.52365	2.58824	1.92405	1.8539	2.31846	-0.0918066	-0.420445	0.236832	2.35912	-0.568621	-5.57359	0.573511	0.908163	0	0	-0.322978	-0.638791	-0.00716569	2.35912	-2.08167	-3.74636	0.0453059	0.667407
ENSMUSG00000066800	NA	ribonuclease L (2', 5'-oligoisoadenylate synthetase-dependent)	protein_coding	24014	Q05921	NA	NA	2.04162	1.24217	1.53969	1.98781	2.17758	1.85557	1.37413	2.40071	0.957958	1.65433	2.10695	2.23831	2.13235	2.27265	2.61345	2.23049	1.69657	1.48513	2.13051	1.62696	1.51592	2.34614	1.94641	2.31846	-0.086455	-0.527007	0.354097	1.91216	-0.399448	-5.58362	0.692168	0.939605	0	0	-0.00454469	-0.468061	0.458971	1.91216	-0.0199576	-5.28769	0.984199	0.997907
ENSMUSG00000067851	NA	ADP-ribosylation factor guanine nucleotide-exchange factor 1(brefeldin A-inhibited)	protein_coding	211673	G3X9K3	NA	NA	6.17522	6.11813	6.21356	6.29709	5.88414	5.8603	6.06391	6.08502	6.13828	5.84431	5.8596	5.83829	5.94754	5.8181	6.10721	5.6673	5.78769	5.82542	5.9394	5.66101	5.93622	5.95149	5.96698	6.08754	0.0635969	-0.113607	0.240801	5.96141	0.730518	-6.10827	0.470293	0.867079	0	0	-0.120261	-0.29456	0.0540382	5.96141	-1.40442	-5.08169	0.169653	0.771696
ENSMUSG00000038608	NA	dedicator of cytokinesis 10	protein_coding	210293	NA	NA	NA	0.691518	1.0222	-0.00375678	1.13981	0.944521	0.320357	0.834496	0.979871	1.39749	0.544701	0.952068	1.12803	0.635231	0.475146	0.638372	0.792122	0.987022	0.399157	1.37427	0.110709	0.200719	0.499552	0.76524	0.596645	-0.0386981	-0.52333	0.445934	0.726062	-0.162534	-5.30977	0.871889	0.974588	0	0	0.294588	-0.155716	0.744891	0.726062	1.33161	-4.53751	0.192227	0.785131
ENSMUSG00000045968	NA	transmembrane epididymal family member 2	protein_coding	240817	NA	NA	NA	-1.75779	-3.06526	-2.09891	-0.819544	-1.2348	-2.39236	-1.85853	-1.31136	-0.983939	-1.20073	-1.57631	-4.02848	-1.42062	-0.978572	-2.7441	-2.14648	-2.25244	-1.73329	-0.476151	-0.923238	-1.52511	-2.16341	-0.860945	-1.56255	0.631336	-0.323946	1.58662	-1.71312	1.34523	-4.4943	0.187837	0.717426	0	0	0.0153556	-0.995227	1.02594	-1.71312	0.0309287	-4.76627	0.975515	0.997308
ENSMUSG00000026107	NA	nucleic acid binding protein 1	protein_coding	109019	Q8BGW5	NA	NA	1.46063	1.64623	1.26183	1.73845	1.44592	1.33253	0.921083	1.38323	1.21108	1.98794	1.38146	1.15474	1.36487	1.23933	0.331191	1.45178	0.554911	1.59969	1.71786	0.792969	0.705192	1.26657	1.32974	1.6495	0.178701	-0.287637	0.645038	1.2887	0.779998	-5.19572	0.44102	0.856271	0	0	-0.163388	-0.593181	0.266405	1.2887	-0.773801	-4.99253	0.444625	0.881385
ENSMUSG00000054976	NA	neuronal tyrosine-phophorylated phosphoinositide 3-kinase adaptor 2	protein_coding	241134	NA	NA	NA	1.68132	1.55533	2.24255	2.80495	1.36423	1.9691	1.89992	1.67912	1.07191	1.21961	1.64211	1.15474	1.76608	1.41673	1.52536	1.78163	1.58886	1.64308	1.39832	0.792969	1.80788	1.53703	1.83466	1.71047	-0.105757	-0.552214	0.3407	1.62866	-0.482166	-5.44327	0.63291	0.924718	0	0	-0.493559	-0.921695	-0.0654225	1.62866	-2.34652	-3.3719	0.0251845	0.621471
ENSMUSG00000026473	NA	glutamate-ammonia ligase (glutamine synthetase)	protein_coding	14645	P15105	NA	NA	8.64727	8.34424	8.39412	8.34341	8.33494	8.39055	8.19974	8.54129	8.51013	8.33443	8.26688	8.35729	8.45614	8.33165	8.31689	8.09656	8.32236	8.39311	8.39617	8.16511	8.50969	8.35415	8.22917	8.32933	0.00986629	-0.135223	0.154956	8.35686	0.138416	-6.53105	0.890764	0.977784	0	0	-0.0416785	-0.185943	0.102586	8.35686	-0.588058	-5.99165	0.560546	0.912642
ENSMUSG00000055980	NA	insulin receptor substrate 1	protein_coding	16367	NA	NA	NA	2.49014	2.66266	2.75907	2.28975	2.25516	2.79966	1.91406	2.70281	2.54292	1.74523	2.72887	2.25075	2.03881	2.58002	2.59321	3.03674	2.29873	1.82365	2.20055	2.13566	2.2743	2.45456	2.11534	2.10798	-0.172303	-0.547019	0.202412	2.36669	-0.935965	-5.32378	0.356175	0.82395	0	0	-0.244184	-0.602832	0.114465	2.36669	-1.38585	-4.6472	0.175204	0.776576
ENSMUSG00000048960	NA	phosphatidylinositol-3,4,5-trisphosphate-dependent Rac exchange factor 2	protein_coding	109294	Q3LAC4	NA	NA	2.84098	2.86548	2.9924	2.86436	2.06144	2.59253	2.03548	2.65503	1.96781	2.00643	2.33058	2.61056	2.72806	2.76933	2.97602	2.27605	2.01226	1.89718	2.47381	1.71787	2.72282	2.38776	1.96422	2.96935	-0.0808074	-0.504749	0.343134	2.44658	-0.388467	-5.6775	0.700278	0.94068	0	0	-0.434133	-0.846671	-0.0215948	2.44658	-2.1447	-3.65563	0.0397778	0.658638
ENSMUSG00000026142	NA	rhomboid domain containing 1	protein_coding	76867	Q8BHC7	NA	NA	3.80151	3.87255	3.87837	3.80278	3.92329	4.12596	4.24441	4.2006	3.94555	3.99026	4.07419	3.90029	4.23684	4.01159	4.16451	3.8257	4.24829	4.17175	4.40575	4.00863	3.7603	3.75677	3.66806	4.28377	-0.124337	-0.35237	0.103697	4.01257	-1.10986	-5.51217	0.275181	0.783155	0	0	0.163237	-0.0658865	0.39236	4.01257	1.45016	-4.79258	0.15657	0.766828
ENSMUSG00000067158	NA	collagen, type IV, alpha 4	protein_coding	12829	Q9QZR9	NA	NA	3.01345	2.14419	2.90518	2.58039	3.06575	2.67133	2.4489	2.75813	2.58191	2.55101	2.7176	2.2753	2.31444	2.91993	2.97602	2.78689	2.73245	2.47916	2.29324	2.29177	2.86721	2.7804	2.39028	3.05019	-0.0874114	-0.414327	0.239504	2.6498	-0.544251	-5.66718	0.589973	0.912713	0	0	-0.181637	-0.50633	0.143055	2.6498	-1.13868	-4.92676	0.263138	0.813989
ENSMUSG00000079465	NA	collagen, type IV, alpha 3	protein_coding	12828	Q9QZS0	NA	NA	1.48429	1.4583	1.53969	1.66397	1.68896	2.03017	0.773742	1.71684	0.549493	1.60663	1.77853	0.956415	1.01795	0.801647	1.50383	2.21498	0.881412	1.25277	1.44524	1.47886	1.31361	0.933448	1.35696	1.86147	0.143031	-0.323674	0.609736	1.38788	0.623814	-5.32477	0.537092	0.892412	0	0	-0.432671	-0.882873	0.0175308	1.38788	-1.95622	-3.91214	0.0590543	0.682858
ENSMUSG00000004110	NA	calcium channel, voltage-dependent, R type, alpha 1E subunit	protein_coding	12290	NA	NA	NA	0.564139	0.227521	0.980813	0.206928	1.49791	0.976873	-0.0929919	0.273603	-0.277671	0.2664	1.02703	0.829503	0.214094	0.94081	0.176468	0.516488	0.844418	-0.00746832	0.888846	0.412365	-0.0160922	0.970443	0.448383	0.363446	0.0808179	-0.464297	0.625932	0.509677	0.301778	-5.25293	0.764739	0.954391	0	0	-0.401933	-0.932203	0.128337	0.509677	-1.54285	-4.35247	0.132522	0.749293
ENSMUSG00000056708	NA	immediate early response 5	protein_coding	15939	O89113	NA	NA	4.20177	3.75492	3.8404	4.04945	3.85515	3.75739	4.02737	4.01247	4.08781	4.20966	3.55297	4.01044	4.14041	4.11073	3.95832	3.82059	3.8973	3.92162	3.75325	4.02652	4.10313	3.98633	3.86579	4.12488	-0.00545186	-0.216438	0.205534	3.9612	-0.0525967	-6.09028	0.958374	0.99219	0	0	0.0752985	-0.135247	0.285844	3.9612	0.727961	-5.4833	0.471836	0.887923
ENSMUSG00000026471	NA	major histocompatibility complex, class I-related	protein_coding	15064	Q8HWB0	NA	NA	5.30249	5.24126	5.10076	5.15434	5.3475	5.33177	5.1362	5.12107	5.12898	4.95141	5.22608	5.0403	5.3559	5.17998	5.20093	4.92081	5.36961	5.11413	5.40797	5.03869	5.45129	5.24692	5.10634	5.54667	0.107738	-0.0690199	0.284495	5.20923	1.24067	-5.55088	0.223584	0.745873	0	0	-0.14436	-0.322014	0.0332939	5.20923	-1.65402	-4.6635	0.107725	0.725839
ENSMUSG00000057715	NA	RIKEN cDNA A830018L16 gene	protein_coding	320492	Q8BZJ8	NA	NA	0.691518	0.721336	0.464022	0.834959	-0.277872	-0.136021	0.834496	0.744493	0.322722	0.138076	0.913073	-0.569046	0.0593711	0.801647	-1.15913	0.175451	1.448	-0.0761811	0.587979	0.988225	0.44688	0.643942	-0.340113	1.32497	0.422385	-0.268876	1.11365	0.399283	1.24375	-4.69739	0.222462	0.745455	0	0	0.00731754	-0.677937	0.692572	0.399283	0.0217361	-5.01533	0.982791	0.997647
ENSMUSG00000026470	NA	syntaxin 6	protein_coding	58244	Q9JKK1	NA	NA	6.48245	6.44847	6.50471	6.33208	6.50309	6.42462	6.47865	6.42549	6.49393	6.58718	6.32548	6.34039	6.44161	6.58301	6.42904	6.71668	6.49314	6.6185	6.46991	6.51536	6.44201	6.44761	6.49393	6.19011	-0.11977	-0.256484	0.0169445	6.46614	-1.7832	-4.90173	0.0838694	0.607028	0	0	-0.00748814	-0.144218	0.129241	6.46614	-0.111475	-6.03505	0.911923	0.988564
ENSMUSG00000033722	NA	cDNA sequence BC034090	protein_coding	207792	NA	NA	NA	5.07607	5.52045	5.38929	5.47065	5.1565	5.49503	5.5469	5.23756	5.26499	5.4252	5.50379	5.06868	5.75824	5.32044	5.55773	5.6673	5.76189	5.60998	5.31472	5.40981	5.04475	5.12302	5.34086	5.39861	-0.338212	-0.53206	-0.144364	5.39427	-3.55137	-1.03224	0.00119131	0.310807	0	0	-0.0129437	-0.207813	0.181926	5.39427	-0.135201	-5.93036	0.893284	0.985743
ENSMUSG00000026150	NA	mitochondrial fission factor	protein_coding	75734	Q6PCP5	NA	NA	5.92709	6.19071	6.13383	5.98924	6.10557	5.79031	6.24266	6.01294	5.97698	6.10144	5.90005	6.05854	6.10912	5.87779	6.01317	5.71633	6.02109	6.0536	6.12736	5.91146	5.96736	6.03898	5.97689	6.21749	0.0742783	-0.0863282	0.234885	6.01917	0.941383	-5.94577	0.353435	0.823255	0	0	0.029914	-0.129672	0.1895	6.01917	0.381547	-5.93859	0.705274	0.952218
ENSMUSG00000026469	NA	xenotropic and polytropic retrovirus receptor 1	protein_coding	19775	Q9Z0U0	NA	NA	5.07996	5.08347	5.27217	5.23855	5.00304	5.02924	5.00359	5.09266	5.02434	4.87797	5.01442	4.92475	5.2747	4.79593	5.21259	4.91121	4.98171	4.82011	4.88566	4.7302	4.96798	4.87977	5.12031	5.22491	-0.0338492	-0.217329	0.14963	5.01872	-0.375516	-6.19305	0.70971	0.944405	0	0	-0.12936	-0.30993	0.0512104	5.01872	-1.45821	-4.92024	0.154352	0.765434
ENSMUSG00000073535	NA	predicted gene 5532	lincRNA	NA	NA	NA	NA	-0.934667	-2.57983	-2.09891	-2.40451	-1.07434	-2.10285	-1.51749	-0.915431	-1.1444	-2.11826	-1.18929	-0.659244	-1.58109	-0.644153	-3.96649	-2.99447	-1.51548	-0.575752	-0.662564	-2.14563	-1.52511	-2.16341	-1.68407	-1.38198	0.299747	-0.703864	1.30336	-1.64914	0.607934	-4.83475	0.547444	0.896812	0	0	0.633355	-0.323811	1.59052	-1.64914	1.34688	-4.50247	0.187312	0.782556
ENSMUSG00000018417	NA	myosin IB	protein_coding	17912	P46735	NA	NA	6.04112	5.44649	5.77313	5.80981	5.73234	5.67193	5.53207	5.93607	5.62066	5.60284	5.66942	5.61718	5.71029	5.57802	5.54064	5.48045	5.46866	5.5514	5.51494	5.24955	5.66244	5.73879	5.56896	5.76956	0.0277498	-0.156165	0.211665	5.63695	0.307122	-6.29254	0.760705	0.952623	0	0	-0.0836408	-0.264096	0.0968147	5.63695	-0.943443	-5.55457	0.352396	0.851219
ENSMUSG00000026490	NA	CDC42 binding protein kinase alpha	protein_coding	226751	Q3UU96	NA	NA	6.37506	6.6933	6.34441	6.50605	6.21058	6.21866	6.43026	6.16736	6.2393	6.45201	6.3375	6.41274	6.67491	6.29269	6.14682	6.05156	6.12501	6.41684	6.29203	5.89207	5.99665	6.09135	5.92667	6.06826	-0.241333	-0.433971	-0.0486947	6.26509	-2.55001	-3.43251	0.0156646	0.442307	0	0	-0.0506554	-0.239408	0.138098	6.26509	-0.546259	-5.89074	0.588608	0.91899
ENSMUSG00000033701	NA	acyl-Coenzyme A binding domain containing 6	protein_coding	72482	Q9D061	NA	NA	5.74206	5.56337	5.32811	5.52557	5.57936	5.66713	5.4831	5.5512	5.63	5.77048	5.35715	5.38726	5.49824	5.74639	5.7845	5.94745	5.75567	5.54712	5.39459	5.74717	5.64251	5.64609	5.66738	5.66306	-0.0856006	-0.25786	0.0866586	5.60937	-1.01149	-5.84698	0.319233	0.811745	0	0	-0.0395913	-0.213469	0.134286	5.60937	-0.463472	-5.85902	0.646107	0.934049
ENSMUSG00000026468	NA	LIM homeobox protein 4	protein_coding	16872	P53776	NA	NA	0.323131	-0.529208	-0.132081	0.729349	0.655014	0.666533	0.710316	0.630537	0.496054	1.1212	0.789338	1.04477	1.22627	0.94081	1.0184	0.660878	0.727378	0.941306	0.955188	0.0419965	-0.0160922	0.549305	0.0417578	-0.945882	-0.823826	-1.35107	-0.296578	0.526928	-3.18045	-2.01033	0.00321963	0.325027	0	0	0.508137	-0.00223547	1.01851	0.526928	2.02657	-3.89513	0.0509538	0.675133
ENSMUSG00000062939	NA	signal transducer and activator of transcription 4	protein_coding	20849	NA	NA	NA	0.731596	-1.4803	0.745435	1.05492	-0.277872	0.052424	-1.24186	-0.201735	-0.373886	-0.895871	0.0808009	-1.08988	-0.0538395	-0.978572	-0.597256	-0.458421	0.767456	-0.575752	-0.391262	-0.671699	0.266308	-0.288944	0.592773	0.202981	0.266786	-0.494329	1.0279	-0.211768	0.713477	-4.97868	0.480629	0.872635	0	0	-0.821387	-1.5923	-0.0504766	-0.211768	-2.16876	-3.87987	0.0375016	0.657761
ENSMUSG00000109599	NA	predicted gene, 31812	lincRNA	NA	NA	NA	NA	-0.703341	0.1674	-0.803458	-0.819544	0.350159	-0.276884	0.677526	0.222072	-0.277671	0.326521	-0.147468	-0.403987	0.807184	0.606391	-1.02789	-1.61596	0.305552	-0.0761811	0.362098	-0.0301533	-0.181151	0.158515	-1.13658	0.0224092	0.00756218	-0.720642	0.735766	-0.145602	0.0211379	-5.15921	0.983265	0.996479	0	0	0.453775	-0.265642	1.17319	-0.145602	1.28389	-4.53113	0.208234	0.792139
ENSMUSG00000033684	NA	quiescin Q6 sulfhydryl oxidase 1	protein_coding	104009	Q8BND5	NA	NA	6.86173	6.59687	6.60058	6.6194	6.8771	6.77059	6.78941	6.76236	6.79569	6.64292	6.67344	6.75588	6.58264	6.73657	6.74116	6.91512	6.93105	6.84443	6.76572	6.90271	6.74348	6.82306	6.62427	6.72007	-0.0271518	-0.167513	0.11321	6.75318	-0.393747	-6.36634	0.696332	0.940034	0	0	0.0171619	-0.123303	0.157627	6.75318	0.248694	-6.03078	0.805158	0.968971
ENSMUSG00000016918	NA	sulfatase 1	protein_coding	240725	Q8K007	NA	NA	6.38216	5.91602	6.10743	6.05356	5.87311	5.90379	6.03265	6.42264	6.26349	6.04217	5.9824	5.83106	6.20682	5.9351	5.92276	5.88388	5.94668	5.89998	6.13454	5.89329	6.05928	5.85957	5.73249	6.08658	-0.00581546	-0.198515	0.186884	6.01548	-0.0614287	-6.37803	0.951393	0.99015	0	0	0.054581	-0.135625	0.244787	6.01548	0.584097	-5.84714	0.563176	0.913347
ENSMUSG00000033671	NA	centrosomal protein 350	protein_coding	74081	E9Q309	NA	NA	4.70542	4.5212	4.90211	5.11644	4.6129	4.74946	4.31006	4.45891	3.93052	4.29489	4.76628	4.59235	4.69668	4.76348	4.58682	4.6537	3.85143	4.22269	4.39384	4.20997	4.68585	4.55388	4.3383	4.61137	-0.00251073	-0.285295	0.280274	4.52202	-0.0181167	-6.18026	0.985663	0.997095	0	0	-0.376714	-0.652494	-0.100933	4.52202	-2.7873	-2.59102	0.00904358	0.55382
ENSMUSG00000102833	NA	predicted gene 9694	TEC	NA	NA	NA	NA	-0.934667	-0.863627	-1.16603	-0.716451	-0.567379	-1.86185	-1.01053	-1.85885	-0.588011	-0.243795	-1.02882	-1.22112	-0.459096	-0.216731	-2.09202	-2.50905	-1.51548	-2.26381	-1.12823	-2.99363	-1.76611	-0.809776	-0.99219	-0.945882	0.056116	-0.86009	0.972322	-1.23971	0.12467	-4.95316	0.901551	0.979591	0	0	0.0101821	-0.798327	0.818691	-1.23971	0.0256342	-4.83525	0.979705	0.997308
ENSMUSG00000026489	NA	coenzyme Q8A	protein_coding	67426	Q60936	NA	NA	5.00018	5.40479	4.9305	5.01147	5.54424	5.69215	5.71689	5.8633	5.33514	5.57057	5.99646	5.27606	5.8238	5.28495	5.46744	5.53144	6.00442	5.74928	5.9698	5.86622	4.95312	5.02311	4.82616	5.86985	-0.21813	-0.640759	0.204499	5.48797	-1.07112	-5.76779	0.295863	0.800211	0	0	0.365698	-0.0595067	0.790903	5.48797	1.78487	-4.5051	0.0882437	0.712276
ENSMUSG00000025938	NA	solute carrier organic anion transporter family, member 5A1	protein_coding	240726	NA	NA	NA	0.519051	0.227521	-0.132081	0.153488	1.49791	1.30808	1.22327	1.18218	0.876658	0.978598	1.66576	1.04477	1.86283	0.38051	0.598295	0.109863	0.844418	0.833053	1.24764	0.834192	0.964279	1.26657	0.88228	1.78794	0.374138	-0.166271	0.914548	0.923212	1.40921	-4.61019	0.168243	0.702236	0	0	0.581145	0.029914	1.13238	0.923212	2.14594	-3.72388	0.0394211	0.658003
ENSMUSG00000026159	NA	ArfGAP with FG repeats 1	protein_coding	15463	Q8K2K6	NA	NA	4.54599	4.70425	4.75567	4.8654	4.30891	4.33102	4.56438	4.43365	4.48752	4.41744	4.39744	4.63804	4.47993	4.46221	4.46675	4.1654	4.13414	4.3361	3.96125	4.36216	4.65251	4.58105	4.78417	4.37133	0.100129	-0.13382	0.334079	4.46695	0.871177	-5.79908	0.39003	0.833134	0	0	-0.0943441	-0.321001	0.132313	4.46695	-0.847252	-5.49155	0.403034	0.86667
ENSMUSG00000064302	NA	CLIP associating protein 1	protein_coding	76707	NA	NA	NA	6.4309	6.44055	6.46852	6.40177	6.45293	6.42888	6.71563	6.63393	6.39064	6.51876	6.50256	6.33602	6.61425	6.26894	6.57944	6.38966	6.45069	6.43779	6.47628	6.11751	6.26981	6.26425	6.16672	6.42575	-0.169777	-0.319828	-0.0197255	6.42426	-2.30306	-3.95336	0.0278002	0.479111	0	0	0.0810006	-0.067348	0.229349	6.42426	1.1114	-5.45368	0.274526	0.817335
ENSMUSG00000026466	NA	torsin A interacting protein 1	protein_coding	208263	Q921T2	NA	NA	6.17704	6.08601	6.16233	6.08423	5.96718	6.02033	6.00648	6.13811	6.09625	6.0343	6.03216	5.85467	6.23646	5.97714	5.92883	5.85665	6.11436	6.01799	6.14524	5.89451	5.96613	5.94337	5.81455	6.29252	-0.0122554	-0.170094	0.145583	6.03528	-0.158046	-6.37215	0.875396	0.974755	0	0	-0.0575669	-0.21431	0.0991767	6.03528	-0.747568	-5.742	0.460081	0.88621
ENSMUSG00000026380	NA	transcription factor CP2-like 1	protein_coding	81879	Q3UNW5	NA	NA	2.98885	2.96596	3.26502	3.12254	3.01312	3.26108	3.17416	3.04434	3.08555	3.308	3.235	3.11788	3.66907	3.06392	3.31583	2.76575	3.19602	3.41489	3.3773	3.01983	3.22978	3.08029	2.42927	2.80202	-0.260442	-0.543423	0.0225383	3.12273	-1.87336	-4.32077	0.0700094	0.582808	0	0	0.0507395	-0.227678	0.329157	3.12273	0.370952	-5.50617	0.713074	0.953561
ENSMUSG00000010609	NA	presenilin 2	protein_coding	19165	NA	NA	NA	5.53966	5.76319	5.66022	5.70692	5.49392	5.68505	5.71487	5.49124	5.79396	5.86853	5.58201	5.61357	5.69285	5.71036	5.70417	5.67157	5.78526	5.94402	5.75033	5.77654	5.51845	5.46513	5.75951	5.40323	-0.13826	-0.299991	0.0234721	5.67061	-1.74007	-4.90578	0.0912824	0.615199	0	0	0.0327458	-0.128641	0.194133	5.67061	0.413004	-5.89182	0.682308	0.943038
ENSMUSG00000055676	NA	predicted pseudogene 5069	transcribed_processed_pseudogene	NA	NA	NA	NA	2.30332	2.37436	1.75454	2.003	2.23998	2.3019	2.14747	2.22862	2.06275	2.36286	2.3743	1.54643	2.27982	1.48655	2.3003	2.10145	1.47245	1.98412	1.69862	1.92285	1.66927	1.86633	1.94641	1.98177	-0.0963068	-0.4553	0.262686	2.01706	-0.546057	-5.49017	0.588745	0.912424	0	0	-0.0490466	-0.380368	0.282275	2.01706	-0.301319	-5.32347	0.765085	0.961378
ENSMUSG00000026163	NA	SPHK1 interactor, AKAP domain containing	protein_coding	77629	NA	NA	NA	6.88301	7.04353	7.09383	7.17019	6.55617	6.80431	7.1258	7.2738	6.8224	6.84335	6.93362	6.66588	7.25236	6.68553	6.65465	6.50258	6.8908	6.76256	7.07914	6.46621	6.56113	6.44597	6.22236	7.15146	-0.136425	-0.447312	0.174463	6.82878	-0.905653	-6.03074	0.374116	0.830603	0	0	0.0193919	-0.286006	0.32479	6.82878	0.131047	-6.06618	0.89683	0.985821
ENSMUSG00000038855	NA	inositol 1,4,5-trisphosphate 3-kinase B	protein_coding	320404	NA	NA	NA	5.68579	5.77583	5.6197	5.78147	5.42004	5.92907	5.69248	5.83142	5.73752	5.59063	5.71972	5.50745	5.88075	5.67591	6.01698	6.21936	5.91692	5.80407	5.64122	5.89816	5.77657	5.60551	5.53808	5.54527	-0.251611	-0.43054	-0.0726814	5.74208	-2.8623	-2.71877	0.00729307	0.385944	0	0	-0.0246258	-0.204612	0.155361	5.74208	-0.278495	-5.93963	0.782392	0.965561
ENSMUSG00000053963	NA	mechanosensory transduction mediator	protein_coding	381310	Q0VBF8	NA	NA	0.77059	-0.177735	0.816694	0.0979933	0.169587	0.546239	-0.150707	0.744493	1.10798	0.439732	1.02703	-0.0588516	0.931364	0.801647	0.987706	0.987379	0.767456	0.716014	0.410192	0.706812	0.132006	0.281372	-0.430311	1.29874	-0.456495	-0.978837	0.0658467	0.538476	-1.77889	-4.14138	0.0845872	0.60747	0	0	0.0891946	-0.452951	0.63134	0.538476	0.33488	-4.99123	0.739861	0.955061
ENSMUSG00000045658	NA	phosphotyrosine interaction domain containing 1	protein_coding	98496	Q3UBG2	NA	NA	4.20177	4.78898	4.59774	4.25688	4.48348	4.37582	4.63226	4.55315	4.50115	4.73279	4.48646	3.65569	5.02755	4.33234	4.84408	4.25155	4.48602	4.81063	4.83811	4.05295	4.37993	4.3051	4.14101	4.19055	-0.311197	-0.644851	0.0224578	4.45525	-1.91285	-4.47942	0.0663237	0.578665	0	0	-0.028528	-0.361068	0.304012	4.45525	-0.175943	-5.79562	0.861639	0.980808
ENSMUSG00000050565	NA	torsin A interacting protein 2	protein_coding	240832	Q8BYU6	NA	NA	6.53223	6.57462	6.60436	6.52459	6.54153	6.3666	6.63038	6.45996	6.37037	6.39875	6.50338	6.46971	6.59853	6.32402	6.38187	6.29047	6.39581	6.40901	6.52077	6.31335	6.39971	6.34658	6.40135	6.69074	0.0454957	-0.0961239	0.187115	6.46036	0.653905	-6.20525	0.517761	0.887096	0	0	-0.0495994	-0.190008	0.0908097	6.46036	-0.719032	-5.79516	0.477245	0.889103
ENSMUSG00000015484	NA	family with sequence similarity 163, member A	protein_coding	329274	Q8CAA5	NA	NA	2.08867	2.12851	1.84253	1.82645	1.95386	1.47114	1.95568	2.07734	1.96781	1.28167	1.68903	1.56647	1.92391	2.09032	1.83225	1.52909	1.7773	1.19562	1.75558	1.37095	2.746	2.21356	2.13119	1.73023	0.243561	-0.151302	0.638424	1.83938	1.25553	-4.92733	0.218212	0.742437	0	0	-0.110975	-0.50534	0.283391	1.83938	-0.572786	-5.16596	0.57072	0.913595
ENSMUSG00000048402	NA	GLI-Kruppel family member GLI2	protein_coding	14633	Q0VGT2	NA	NA	3.68388	3.78023	3.51043	3.42275	4.17957	4.14335	3.02575	3.70984	3.49945	3.51594	3.63913	3.40058	3.28855	3.50068	3.87691	3.67512	3.46941	3.19198	3.30918	3.8718	3.57859	3.80365	3.17391	3.78558	0.0848027	-0.21976	0.389366	3.58484	0.566835	-5.84904	0.574723	0.90876	0	0	-0.328661	-0.625671	-0.0316508	3.58484	-2.25268	-3.53933	0.0311614	0.645489
ENSMUSG00000037035	NA	inhibin beta-B	protein_coding	16324	Q04999	NA	NA	5.94957	5.88369	5.88304	5.89164	5.88169	5.98026	5.75176	6.10649	6.04135	5.84045	5.97651	5.91355	5.90652	6.01898	6.12935	6.00609	5.88426	5.77755	5.84304	5.74986	6.1587	5.9352	5.93234	5.89742	-0.0359559	-0.184863	0.112951	5.9308	-0.491499	-6.25686	0.626368	0.92288	0	0	0.024664	-0.123876	0.173203	5.9308	0.337978	-5.9441	0.737547	0.954969
ENSMUSG00000036766	NA	delta/notch-like EGF repeat containing	protein_coding	227325	Q8JZM4	NA	NA	8.05956	7.93065	7.96313	7.88025	7.80911	7.76961	8.00514	7.88534	8.0016	7.9147	7.83878	7.61703	7.99289	7.56816	7.51447	7.62116	7.9935	7.89816	7.8802	7.65689	7.72118	7.69474	7.85971	7.81495	0.00684522	-0.159231	0.172922	7.82879	0.0838971	-6.50492	0.933651	0.987507	0	0	-0.025528	-0.189999	0.138943	7.82879	-0.315934	-6.08452	0.754067	0.958393
ENSMUSG00000005886	NA	nuclear receptor coactivator 2	protein_coding	17978	Q61026	NA	NA	5.69849	5.78711	5.93	5.84605	5.62391	5.71906	5.69145	5.81738	5.58111	5.69979	5.65325	5.42205	5.8298	5.52646	5.68516	5.86537	5.58956	5.47541	5.54083	5.4518	5.57455	5.37316	5.39439	5.75637	-0.146005	-0.314183	0.0221733	5.64719	-1.76712	-4.85329	0.0865725	0.613111	0	0	-0.124542	-0.28981	0.0407254	5.64719	-1.5339	-4.88367	0.134706	0.750779
ENSMUSG00000004451	NA	v-ral simian leukemia viral oncogene B	protein_coding	64143	Q9JIW9	NA	NA	4.78375	4.53911	4.7937	4.55356	4.45087	4.38169	4.18732	4.49735	4.47377	4.4717	4.31384	4.39078	4.53235	4.40926	4.0466	3.79994	4.25887	4.22983	4.49208	4.26753	4.54098	4.33022	4.23937	3.98794	0.0872981	-0.13887	0.313466	4.37385	0.78567	-5.84428	0.437736	0.854639	0	0	-0.19992	-0.415638	0.0157993	4.37385	-1.8864	-4.23533	0.0681773	0.693183
ENSMUSG00000098923	NA	transmembrane protein 185B	protein_coding	226351	Q8R3R5	NA	NA	4.19103	4.13833	4.45707	4.22808	4.59212	4.00567	4.56886	4.26567	4.29756	4.42089	4.40449	4.62616	4.32155	4.22067	4.0203	3.98509	4.53908	4.47165	4.39085	4.15815	4.23593	4.30871	4.26115	4.28043	0.0138529	-0.198049	0.225755	4.3079	0.133068	-6.13713	0.894958	0.978833	0	0	0.170354	-0.0368665	0.377574	4.3079	1.67335	-4.54139	0.103831	0.725166
ENSMUSG00000060985	NA	tudor domain containing 5	protein_coding	214575	Q5VCS6	NA	NA	-2.65087	-2.21726	-0.00375678	-0.819544	-2.15234	-2.10285	-1.01053	-1.47182	-0.708305	-1.58775	-0.753189	-2.80609	-2.20912	-2.33221	-3.96649	-2.50905	-0.564388	-1.34627	-2.71319	-1.61512	-0.833228	-1.6329	-1.47762	-1.769	0.474883	-0.627593	1.57736	-1.71887	0.876769	-4.72598	0.387029	0.832776	0	0	0.216119	-0.779622	1.21186	-1.71887	0.441788	-4.7581	0.66156	0.937676
ENSMUSG00000026496	NA	poly (ADP-ribose) polymerase family, member 1	protein_coding	11545	NA	NA	NA	5.41598	5.24126	5.39512	5.5632	5.2352	5.24587	5.21971	5.40144	5.51381	5.25967	5.20202	5.13055	5.09051	5.2164	5.00218	5.28815	5.15789	5.32032	5.15981	5.1551	5.21429	5.16152	5.23296	5.04921	-0.0155656	-0.175541	0.14441	5.24467	-0.198052	-6.27002	0.844234	0.968445	0	0	-0.0662214	-0.222216	0.0897728	5.24467	-0.864087	-5.58166	0.393855	0.863825
ENSMUSG00000025935	NA	translocating chain-associating membrane protein 1	protein_coding	72265	Q91V04	NA	NA	6.98549	7.06891	7.11959	6.89902	6.66037	6.47766	7.0231	6.7113	6.75006	6.99577	6.42326	6.60482	7.07271	6.70702	6.48712	6.23962	6.61071	6.94212	6.89229	6.41873	6.85094	6.63353	7.14761	6.79764	0.111502	-0.172537	0.395541	6.77164	0.807939	-6.11451	0.426646	0.849412	0	0	-0.115393	-0.397139	0.166354	6.77164	-0.842936	-5.72159	0.407151	0.86789
ENSMUSG00000025937	NA	lactamase, beta 2	protein_coding	212442	Q99KR3	NA	NA	3.06141	2.7161	3.11761	3.11557	2.61437	2.70918	2.67337	2.62559	2.63232	2.72862	2.69479	2.5003	2.99323	2.45787	2.15591	1.86351	2.63833	3.19198	2.8326	2.3918	3.22154	2.70558	2.67619	2.72531	0.194569	-0.147524	0.536663	2.71013	1.1577	-5.18999	0.255399	0.773111	0	0	-0.256028	-0.585661	0.073606	2.71013	-1.58097	-4.46282	0.123543	0.740768
ENSMUSG00000078193	NA	predicted gene 2000	protein_coding	NA	Q6ZWV7	NA	NA	1.38726	1.66809	1.79038	1.02548	1.85764	0.913448	1.92807	0.744493	1.21108	1.60663	1.71193	1.25692	1.22627	1.89875	1.54658	1.57842	2.07748	1.70582	1.07937	1.67313	1.76314	1.56148	1.18535	1.60737	-0.194538	-0.611251	0.222175	1.50019	-0.950244	-5.15624	0.348982	0.822002	0	0	-0.0138445	-0.442762	0.415073	1.50019	-0.0657009	-5.2097	0.948017	0.991815
ENSMUSG00000026600	NA	sterol O-acyltransferase 1	protein_coding	20652	Q61263	NA	NA	5.64571	5.79334	5.81615	5.66338	5.59585	5.47732	5.78485	5.63239	5.4729	5.54391	5.51034	5.57329	5.99367	5.47586	5.59129	5.36747	5.64305	5.94943	5.78836	5.2031	5.62854	5.52542	5.877	5.8061	-0.032425	-0.24322	0.17837	5.63995	-0.313109	-6.29991	0.756194	0.950864	0	0	-0.0747172	-0.285314	0.13588	5.63995	-0.722177	-5.72084	0.475338	0.888971
ENSMUSG00000058729	NA	lin-9 homolog (C. elegans)	protein_coding	72568	NA	NA	NA	1.22827	0.590091	1.1559	1.24575	0.867559	0.777564	0.300672	1.38323	0.745413	0.0693631	0.653986	1.35234	0.901306	1.36823	0.891491	0.873422	0.727378	-0.389339	0.456735	0.465804	0.657098	1.26657	1.32974	0.413199	0.0207845	-0.527931	0.5695	0.805491	0.0771009	-5.3471	0.939015	0.988334	0	0	-0.219342	-0.743025	0.30434	0.805491	-0.852554	-4.86565	0.400129	0.865961
ENSMUSG00000026499	NA	acyl-Coenzyme A binding domain containing 3	protein_coding	170760	NA	NA	NA	5.90536	5.61352	5.75397	5.71039	5.4031	5.29492	5.40388	5.39854	5.44497	5.52799	5.41237	5.49443	5.60816	5.38127	5.32276	5.04883	5.37286	5.34023	5.21839	5.16321	5.70741	5.44392	5.65098	5.34354	0.0687457	-0.136302	0.273794	5.45687	0.682428	-6.08694	0.49979	0.881266	0	0	-0.168024	-0.368603	0.0325539	5.45687	-1.70512	-4.62214	0.097687	0.718361
ENSMUSG00000103649	NA	predicted gene, 37768	antisense	NA	NA	NA	NA	2.23526	2.24944	2.54494	2.48626	2.11236	2.2515	2.68991	2.17542	1.90768	2.61268	2.44435	2.43641	2.3258	2.77864	2.2101	1.45178	2.12453	2.21732	2.14479	2.41915	2.6632	2.41485	2.49201	2.04626	0.15444	-0.188036	0.496917	2.30978	0.917905	-5.33348	0.365412	0.8267	0	0	0.0708277	-0.261586	0.403242	2.30978	0.433702	-5.3258	0.667362	0.93863
ENSMUSG00000103156	NA	predicted gene, 38293	lincRNA	NA	NA	NA	NA	-0.504032	-0.529208	-0.429063	0.258458	0.169587	-0.00769697	-0.721023	-0.8044	-0.839549	0.384236	-0.884434	-1.36551	-0.459096	-0.547937	0.120973	-0.458421	-0.293086	-1.34627	-0.235143	-2.5082	-0.367565	-1.24588	-1.13658	0.507836	-0.317608	-1.09518	0.459961	-0.55175	-0.831419	-4.8543	0.411787	0.843995	0	0	-0.554172	-1.28016	0.171811	-0.55175	-1.55377	-4.36438	0.129898	0.746268
ENSMUSG00000026596	NA	v-abl Abelson murine leukemia viral oncogene 2 (arg, Abelson-related gene)	protein_coding	11352	NA	NA	NA	4.41059	4.50003	4.4737	4.70981	4.38682	4.70333	4.29663	4.38469	4.36246	3.8641	4.61958	4.78851	4.66125	4.50209	4.41577	4.37534	4.26238	4.23338	4.30123	4.22166	4.54759	4.39288	4.4688	4.51782	-0.00521018	-0.231301	0.220881	4.43335	-0.0469069	-6.16978	0.962874	0.993006	0	0	-0.142704	-0.365297	0.0798886	4.43335	-1.30495	-5.03433	0.20105	0.787731
ENSMUSG00000026219	NA	thyroid hormone receptor interactor 12	protein_coding	14897	G5E870	NA	NA	7.31182	7.17051	7.29204	7.27751	7.10688	7.06866	7.20343	7.16885	7.24817	7.05361	7.06171	6.98391	7.29525	6.97588	7.10654	6.91452	7.0291	7.04023	7.09393	6.94389	6.97136	7.11142	7.01557	7.25571	0.00436363	-0.138145	0.146872	7.11252	0.0623268	-6.46159	0.950683	0.989817	0	0	-0.0849936	-0.226178	0.0561909	7.11252	-1.22537	-5.37181	0.229218	0.799757
ENSMUSG00000073633	NA	F-box protein 36	protein_coding	66153	Q9CQ24	NA	NA	3.48135	3.19401	3.20653	3.23614	3.38854	3.28634	3.10186	3.10249	3.23166	3.4833	3.44093	3.54391	3.07628	3.29553	3.29717	3.31659	3.51132	3.46411	3.16945	3.40212	3.70223	3.39118	3.43248	3.31519	0.0737251	-0.147186	0.294637	3.33628	0.679305	-5.74457	0.501741	0.881778	0	0	0.0136242	-0.208115	0.235363	3.33628	0.125065	-5.59557	0.901241	0.987063
ENSMUSG00000026104	NA	signal transducer and activator of transcription 1	protein_coding	20846	NA	NA	NA	5.50539	4.54207	4.645	4.90434	5.31164	4.94452	5.82095	5.30567	5.26099	5.00528	5.7477	4.69148	4.98877	4.34179	5.77666	5.0089	5.45031	5.62629	7.52094	6.29869	4.62464	5.7049	6.22236	6.13557	0.900094	0.16248	1.63771	5.39104	2.54351	-3.49873	0.019235	0.457872	0	0	0.334629	-0.443726	1.11298	5.39104	0.896107	-5.52928	0.380729	0.861002
ENSMUSG00000026383	NA	erythrocyte membrane protein band 4.1 like 5	protein_coding	226352	Q8BGS1	NA	NA	5.26714	4.9976	5.269	5.2545	4.91015	5.01041	5.05556	5.07098	5.2789	5.00298	5.01442	4.66849	5.22703	4.93145	5.10229	5.00665	4.76127	4.78665	5.0616	4.971	5.15492	5.01428	5.0739	4.9218	0.059132	-0.132262	0.250526	5.03387	0.628873	-6.07038	0.533816	0.89109	0	0	-0.110258	-0.298784	0.0782674	5.03387	-1.19044	-5.24186	0.242471	0.804551
ENSMUSG00000060519	NA	torsin family 3, member A	protein_coding	30935	Q9ER38	NA	NA	6.13189	6.12506	6.20279	6.16324	6.10662	5.89663	6.58966	6.27242	5.92863	6.20015	6.25901	6.42101	6.43178	6.07482	6.082	5.92974	6.46447	6.45691	6.33938	6.12583	6.10369	6.01815	5.99433	6.43557	-0.0698438	-0.276503	0.136816	6.19807	-0.688409	-6.16497	0.496155	0.879423	0	0	0.180096	-0.0261464	0.386339	6.19807	1.77869	-4.55988	0.0847915	0.710595
ENSMUSG00000060743	NA	H3 histone, family 3A	protein_coding	15078	P84244	NA	NA	7.04981	7.08474	7.24114	7.11229	6.95995	6.95956	7.02554	7.039	7.03521	7.15346	6.89098	7.08548	7.2139	7.05078	6.96843	6.75338	7.0617	7.17752	7.09071	6.81727	7.15356	7.08478	7.24189	7.18497	0.0567759	-0.0967885	0.21034	7.05984	0.75256	-6.18141	0.457116	0.861705	0	0	-0.0299396	-0.183247	0.123368	7.05984	-0.397513	-6.00531	0.693581	0.94782
ENSMUSG00000073485	NA	H3 histone, family 3A, opposite strand	antisense	NA	NA	NA	NA	-0.328946	0.590091	0.169575	0.308211	0.292444	0.704501	0.0159424	0.113138	-0.102584	0.544701	0.504609	1.15474	0.807184	-0.0102804	-0.26605	0.464958	0.358991	0.588635	0.629202	0.110709	0.607344	-0.689482	-0.99219	0.0224092	-0.374652	-0.979715	0.230411	0.233244	-1.26036	-4.64962	0.216489	0.741451	0	0	0.0839063	-0.478969	0.646782	0.233244	0.303424	-4.97899	0.763495	0.960177
ENSMUSG00000038806	NA	SDE2 telomere maintenance homolog (S. pombe)	protein_coding	208768	Q8K1J5	NA	NA	4.92223	5.04222	5.14469	5.15434	4.87863	4.9465	4.89725	5.08367	4.64618	5.12226	4.88186	4.94402	5.05169	4.81867	4.76709	4.88695	4.96026	5.02057	5.10242	4.81759	4.86589	4.69319	4.79665	5.12021	-0.0151154	-0.195311	0.16508	4.94021	-0.170743	-6.2374	0.865481	0.973028	0	0	-0.0850439	-0.26245	0.092362	4.94021	-0.975759	-5.44372	0.336371	0.844142
ENSMUSG00000064281	NA	ribosomal protein L19, pseudogene 1	processed_pseudogene	NA	NA	NA	NA	-1.37077	-1.92776	-0.803458	-1.48697	-0.798704	-1.47482	-0.811221	-1.16697	-1.1444	-2.11826	-0.753189	-1.36551	-0.810568	-1.80169	-1.15913	-1.61596	-0.898807	-1.34627	-0.996983	-0.923238	-1.52511	-0.809776	-5.38451	-1.56255	-0.606561	-1.64658	0.433461	-1.41903	-1.18713	-4.59032	0.243756	0.767454	0	0	0.0983947	-0.854073	1.05086	-1.41903	0.210276	-4.80348	0.834762	0.975159
ENSMUSG00000033557	NA	family with sequence similarity 20, member B	protein_coding	215015	Q8VCS3	NA	NA	7.01319	7.31866	7.19592	7.17858	7.0644	7.02713	7.36821	7.17986	7.2983	7.21886	7.16904	6.90398	7.41576	6.93328	7.16215	7.30496	7.26479	7.29057	7.34693	7.03787	7.02149	6.91785	7.03361	7.41873	-0.0972999	-0.276637	0.0820371	7.17017	-1.10436	-5.86891	0.277525	0.784444	0	0	0.0564357	-0.122642	0.235513	7.17017	0.641476	-5.8893	0.525699	0.901089
ENSMUSG00000025932	NA	EYA transcriptional coactivator and phosphatase 1	protein_coding	14048	P97767	NA	NA	4.87828	4.84523	4.57736	4.97343	4.6735	4.59885	4.95654	4.87638	4.68252	4.98211	4.81733	4.64513	5.30371	4.55179	4.86956	4.54313	4.85492	4.9315	4.8814	4.1783	4.62464	4.50113	4.55947	4.85586	-0.243615	-0.482629	-0.00460109	4.75675	-2.07467	-4.22363	0.0459915	0.532748	0	0	0.070429	-0.164016	0.304874	4.75675	0.611473	-5.68852	0.545128	0.908346
ENSMUSG00000026520	NA	pyrroline-5-carboxylate reductase family, member 2	protein_coding	69051	Q922Q4	NA	NA	5.76999	5.69429	5.73914	5.61601	5.5396	5.88841	5.57276	5.61126	5.83624	5.65945	5.46387	5.58316	5.45363	5.85156	5.54855	5.93212	5.91358	5.77023	5.49974	5.88473	5.71036	5.69664	5.61901	5.36897	-0.114158	-0.296631	0.0683148	5.67597	-1.27343	-5.56143	0.211873	0.736968	0	0	-0.0898561	-0.27201	0.0922978	5.67597	-1.0041	-5.49546	0.322728	0.838951
ENSMUSG00000025930	NA	musculin	protein_coding	17681	O88940	NA	NA	-0.0319639	-1.68675	-1.65146	-0.819544	-5.32227	-1.16997	-3.44349	-3.23736	-2.06194	-5.28819	-1.36986	-1.70655	-2.49862	-0.978572	-1.46399	-2.99447	-3.10044	-0.575752	-1.12823	-1.40866	-1.31865	0.0929267	-0.629619	-0.259991	1.15774	-0.0572851	2.37277	-1.83556	1.94194	-4.0299	0.0611133	0.571705	0	0	-1.12335	-2.61695	0.370257	-1.83556	-1.53281	-4.45592	0.135285	0.751231
ENSMUSG00000038793	NA	left right determination factor 1	protein_coding	13590	Q64280	NA	NA	0.564139	-0.432992	0.169575	-0.28903	0.459094	0.627539	0.501369	-0.133023	0.496054	0.0693631	0.556139	-0.0588516	0.807184	0.279226	0.715334	1.39784	0.358991	0.120856	0.0941649	0.0419965	-0.0962625	-0.941021	0.0417578	0.596645	-0.641052	-1.19496	-0.0871442	0.247754	-2.35572	-3.36923	0.0246603	0.472813	0	0	0.0482939	-0.505274	0.601861	0.247754	0.177578	-4.97747	0.860153	0.980808
ENSMUSG00000079457	NA	predicted pseudogene 7609	transcribed_unprocessed_pseudogene	665378	NA	NA	NA	-0.100677	-1.4803	-5.55835	-2.40451	-0.929949	-2.10285	-0.407865	-1.16697	-0.588011	-1.3813	-0.521864	-0.255888	-1.96811	-1.41467	-0.796565	-0.79284	-0.468173	-2.26381	-0.0942802	-0.271161	-1.13808	0.158515	-0.526526	-1.38198	0.758865	-0.219846	1.73758	-1.16068	1.57826	-4.32252	0.124165	0.65804	0	0	1.43525	0.323023	2.54747	-1.16068	2.62665	-3.80614	0.0130349	0.576244
ENSMUSG00000026384	NA	protein tyrosine phosphatase, non-receptor type 4	protein_coding	19258	Q9WU22	NA	NA	3.84327	3.76002	4.32277	4.11382	3.85016	3.74378	3.75618	3.56742	3.31116	3.39481	3.76491	3.68806	4.21562	3.862	3.79949	3.01899	3.69916	3.66693	3.83039	3.39525	3.40745	3.66384	3.83224	4.1471	-0.0042452	-0.309391	0.300901	3.73562	-0.0283463	-6.03838	0.977563	0.995594	0	0	-0.35327	-0.653375	-0.0531655	3.73562	-2.39851	-3.2916	0.0225115	0.620697
ENSMUSG00000036975	NA	transmembrane protein 177	protein_coding	66343	Q8BPE4	NA	NA	4.15464	4.37934	3.95143	4.16197	4.36248	4.07977	4.15791	4.08637	4.22551	4.22159	4.10911	4.09564	4.07123	4.11442	4.38076	4.27418	4.17196	4.13422	3.96528	4.46744	4.00087	3.75677	4.00566	3.9121	-0.173946	-0.374202	0.026311	4.13503	-1.76805	-4.6537	0.086414	0.613111	0	0	-0.0297299	-0.22591	0.16645	4.13503	-0.308466	-5.72037	0.759691	0.959086
ENSMUSG00000092083	NA	potassium voltage gated channel, Shab-related subfamily, member 2	protein_coding	98741	A6H8H5	NA	NA	2.61323	2.68427	2.74086	2.8392	2.16155	2.58237	2.00937	2.92855	2.31503	2.33386	2.51115	2.54138	3.02842	2.51467	2.22333	1.80254	2.40418	2.59417	2.21416	2.3355	2.24206	2.15048	2.32285	2.90993	-0.0773802	-0.438505	0.283745	2.45846	-0.436154	-5.65652	0.6656	0.933232	0	0	-0.175096	-0.520866	0.170674	2.45846	-1.03076	-5.00178	0.310243	0.834134
ENSMUSG00000026519	NA	transmembrane protein 63a	protein_coding	208795	Q91YT8	NA	NA	4.28155	4.08245	4.09091	4.15179	4.12688	4.29725	4.28579	4.13594	4.38468	3.96211	4.10911	3.83983	4.2518	4.25108	4.44714	4.29278	4.14178	4.06012	4.13945	4.43096	4.06217	4.33732	4.15271	3.97143	-0.0617785	-0.257537	0.13398	4.17863	-0.642368	-5.93416	0.525128	0.888115	0	0	-0.0545612	-0.251273	0.142151	4.17863	-0.564573	-5.61364	0.576229	0.91382
ENSMUSG00000070034	NA	Sp110 nuclear body protein	protein_coding	109032	Q8BVK9	NA	NA	1.85465	1.53167	1.36052	1.11207	2.00865	1.44894	2.14747	1.82442	1.928	1.7005	2.17446	1.37524	1.34268	1.55315	2.01079	1.80254	2.32582	2.18832	3.08308	2.29177	1.54264	1.38091	2.32285	2.01437	0.269371	-0.182921	0.721664	1.8469	1.21252	-4.99816	0.234075	0.756388	0	0	0.31605	-0.168358	0.800458	1.8469	1.32832	-4.61715	0.193348	0.785131
ENSMUSG00000025925	NA	telomeric repeat binding factor 1	protein_coding	21749	P70371	NA	NA	2.31656	2.42659	2.57608	2.76986	2.23998	2.26426	2.2735	2.14807	1.53632	2.22751	2.25463	2.31137	2.26809	2.21897	1.88318	2.03233	1.58886	2.44278	2.07191	2.01536	2.46794	2.57955	2.14687	1.80668	0.0958035	-0.24183	0.433437	2.2028	0.577569	-5.52938	0.567524	0.906331	0	0	-0.29722	-0.618519	0.0240781	2.2028	-1.88294	-4.02349	0.0686594	0.693183
ENSMUSG00000026387	NA	secretin receptor	protein_coding	319229	Q5FWI2	NA	NA	-0.172826	-1.68675	0.274544	-1.3265	-0.0368638	-0.204734	-0.273564	0.0554224	0.601023	-0.430208	-0.322555	0.167919	-0.0538395	0.112576	-0.507058	-0.031	-1.33491	-0.148331	-0.876689	-0.106102	-0.470658	-0.123885	-0.740651	0.797343	0.0705078	-0.62745	0.768466	-0.284929	0.205625	-5.11959	0.838363	0.967166	0	0	0.483038	-0.20718	1.17326	-0.284929	1.4245	-4.44322	0.163807	0.77018
ENSMUSG00000038776	NA	epoxide hydrolase 1, microsomal	protein_coding	13849	Q9D379	NA	NA	6.5631	6.41492	6.39403	6.24854	6.50944	6.55957	6.34147	6.5876	6.55072	6.32974	6.40668	6.3692	6.36728	6.55281	6.62379	6.78393	6.60104	6.49219	6.44199	6.59771	6.5595	6.55121	6.59599	6.42651	-0.0404802	-0.185333	0.104373	6.49454	-0.568831	-6.26615	0.57337	0.908082	0	0	-0.0174555	-0.163104	0.128193	6.49454	-0.243946	-6.01172	0.808802	0.969782
ENSMUSG00000050777	NA	transmembrane protein 37	protein_coding	170706	Q9JJV3	NA	NA	3.53329	3.42979	3.62901	3.19706	3.22077	3.30499	3.62905	3.22535	3.47204	3.49645	3.01327	2.97527	3.22323	3.41375	3.6359	3.67512	3.5463	3.40862	3.65687	3.79035	3.78847	3.63533	3.77788	2.79265	0.0870938	-0.203032	0.37722	3.43628	0.611038	-5.82099	0.545412	0.896045	0	0	-0.0827822	-0.382746	0.217182	3.43628	-0.56174	-5.46913	0.578136	0.915176
ENSMUSG00000070031	NA	Sp140 nuclear body protein	protein_coding	434484	NA	NA	NA	1.90809	1.24217	0.464022	1.27106	1.66642	1.93756	1.51071	2.18891	1.27593	1.42606	2.08957	1.15474	1.55062	2.0753	1.97993	0.566241	1.56632	1.96715	2.8414	2.03317	1.46095	1.94279	2.57549	2.49056	0.612999	0.0966198	1.12938	1.71605	2.42229	-3.23509	0.0215369	0.460889	0	0	0.197655	-0.372168	0.767479	1.71605	0.707788	-5.0444	0.484427	0.892235
ENSMUSG00000067795	NA	RIKEN cDNA 4930444P10 gene	protein_coding	75799	NA	NA	NA	-2.65087	-1.4803	-1.16603	-0.819544	0.169587	-0.704305	-1.24186	-2.09986	-1.53143	-0.895871	-0.884434	-0.328038	-0.383147	-0.0758687	-0.507058	-0.79284	-0.136967	-0.22428	0.312345	-0.560668	-0.470658	-1.42645	-1.29704	-1.22152	-0.420018	-1.15015	0.310114	-0.850712	-1.17094	-4.65584	0.250114	0.770081	0	0	-0.0494906	-0.881638	0.782657	-0.850712	-0.121057	-4.82039	0.904389	0.987321
ENSMUSG00000043716	NA	ribosomal protein L7	protein_coding	19989	P14148	NA	NA	10.0187	10.1977	10.0568	9.98145	10.2808	10.0657	10.3639	10.0825	10.2473	10.2469	10.2522	10.1635	10.0882	10.1949	10.2744	10.3125	10.3048	10.2841	10.2985	10.368	10.1289	10.2992	10.2493	10.153	0.00713224	-0.113623	0.127888	10.2047	0.120223	-6.62978	0.905045	0.980776	0	0	0.126789	0.00577354	0.247804	10.2047	2.13259	-4.13963	0.0405843	0.658638
ENSMUSG00000026516	NA	nuclear VCP-like	protein_coding	67459	Q9DBY8	NA	NA	4.62259	4.39253	4.49558	4.79517	4.43095	4.37582	4.54406	4.48647	4.48066	4.24514	4.18882	4.41861	4.3908	4.42119	4.44714	4.28537	4.22329	4.36555	4.32651	4.36919	4.48698	4.80749	4.34171	4.20121	0.061092	-0.134315	0.256499	4.42262	0.636371	-5.96918	0.528979	0.889735	0	0	-0.120711	-0.312495	0.0710733	4.42262	-1.28115	-5.06151	0.209181	0.792139
ENSMUSG00000025921	NA	retinol dehydrogenase 10 (all-trans)	protein_coding	98711	Q8VCH7	NA	NA	3.37782	3.58723	3.35753	3.77208	3.25893	3.0339	3.36129	3.33856	3.48581	3.43632	3.47479	3.31434	3.36762	3.20177	3.30963	3.23434	2.9997	2.8927	3.27062	3.3319	3.78847	3.39798	4.16816	3.6879	0.432068	0.157014	0.707121	3.39373	3.19744	-1.72053	0.00307905	0.323758	0	0	-0.00195287	-0.273199	0.269293	3.39373	-0.0146547	-5.62084	0.988397	0.998884
ENSMUSG00000062169	NA	cornichon family AMPA receptor auxiliary protein 4	protein_coding	98417	Q9CX13	NA	NA	3.98264	4.09864	4.15418	4.20857	3.87495	4.07253	4.05316	4.16693	3.8207	4.10198	4.12199	4.02861	4.14363	4.01159	4.11566	4.08234	4.00599	3.90389	3.78095	4.07891	4.11208	4.07393	4.18345	4.23619	0.0298704	-0.15047	0.210211	4.0589	0.337144	-6.05238	0.73817	0.948559	0	0	-0.0170097	-0.196098	0.162079	4.0589	-0.193329	-5.72829	0.847901	0.977416
ENSMUSG00000026103	NA	glutaminase	protein_coding	14660	D3Z7P3	NA	NA	4.7029	4.34583	4.69314	5.07033	4.55578	4.20424	4.43793	4.42513	3.96535	4.19764	4.53543	4.84702	4.65451	4.57602	4.19842	3.95272	3.9849	4.14935	3.98129	4.3337	4.5802	4.38947	4.68561	4.43293	0.133871	-0.177867	0.445608	4.41249	0.878042	-5.78075	0.387091	0.832776	0	0	-0.185168	-0.485516	0.115181	4.41249	-1.26054	-5.09009	0.217456	0.794536
ENSMUSG00000002881	NA	Ngfi-A binding protein 1	protein_coding	17936	Q61122	NA	NA	4.40441	4.18835	4.40021	4.29439	3.65787	3.52252	3.92283	3.93457	3.83153	3.87923	4.083	4.40197	4.15641	3.66026	4.04287	3.55088	3.71974	3.82601	3.98129	3.86186	4.2236	3.79337	4.45312	3.75214	0.173451	-0.136104	0.483006	3.98093	1.14297	-5.45462	0.261835	0.776201	0	0	-0.0672894	-0.36678	0.232202	3.98093	-0.458312	-5.64594	0.649938	0.934833
ENSMUSG00000043015	NA	nuclear envelope integral membrane protein 2	protein_coding	227094	Q8CB65	NA	NA	2.31656	1.97913	2.31817	2.47542	2.71665	2.39772	1.85663	1.95641	1.82342	1.72304	2.58744	2.59113	2.45557	2.72187	2.28775	2.1993	1.49649	1.87915	2.5616	2.37793	2.48181	2.67229	2.4547	2.71543	0.362249	0.00944425	0.715053	2.29357	2.08997	-3.85134	0.0445044	0.529885	0	0	-0.275072	-0.636503	0.08636	2.29357	-1.54913	-4.44066	0.131008	0.747015
ENSMUSG00000038733	NA	WD repeat domain 26	protein_coding	226757	Q8C6G8	NA	NA	5.89657	5.76446	5.84945	5.94766	5.93453	5.74548	5.86621	5.71042	5.61441	5.57522	5.96344	5.86987	5.85648	5.76172	5.83603	5.40726	5.54125	5.56133	5.67113	5.54786	6.01465	5.75213	5.81823	5.86985	0.113561	-0.0619886	0.289111	5.76565	1.31673	-5.51187	0.197113	0.724632	0	0	-0.0870979	-0.260343	0.0861477	5.76565	-1.02332	-5.49079	0.313691	0.835346
ENSMUSG00000003721	NA	insulin induced gene 2	protein_coding	72999	Q91WG1	NA	NA	4.98782	5.35849	5.31125	5.27341	4.85141	4.97978	5.09023	4.87846	5.09793	5.05722	4.89942	4.97058	4.96898	5.16764	4.68576	4.77768	4.88938	5.04504	5.07098	4.72199	5.02357	5.16551	5.08208	5.04921	0.0967021	-0.0970551	0.290459	5.01683	1.01589	-5.75671	0.317165	0.810617	0	0	-0.130158	-0.320259	0.0599432	5.01683	-1.39365	-5.0037	0.172855	0.773767
ENSMUSG00000104253	NA	predicted gene, 37174	TEC	NA	NA	NA	NA	0.156481	0.84163	0.745435	0.356305	0.459094	-1.16997	0.16532	-0.915431	0.440558	0.642548	0.789338	-0.255888	0.214094	0.112576	-0.597256	0.516488	0.00389588	-0.389339	0.260815	0.0419965	-1.52511	0.643942	-0.026955	-0.611463	-0.158461	-0.915385	0.598463	0.0374629	-0.426125	-5.10215	0.672818	0.935888	0	0	-0.112275	-0.798485	0.573935	0.0374629	-0.333038	-4.9519	0.741239	0.955223
ENSMUSG00000054135	NA	RIKEN cDNA A430110L20 gene	lincRNA	NA	NA	NA	NA	-1.37077	-2.57983	-0.803458	-0.364979	-1.07434	-1.86185	-1.85853	-2.75193	-1.77244	-1.20073	-1.18929	-1.22112	-2.86119	0.279226	-1.15913	-0.187119	-5.42237	-1.18581	-2.06111	-1.40866	-0.470658	-0.0479358	-0.175054	-1.56255	0.791956	-0.450287	2.0342	-1.42965	1.2999	-4.5275	0.203158	0.729904	0	0	-0.355353	-1.62449	0.913783	-1.42965	-0.57091	-4.73757	0.572151	0.913595
ENSMUSG00000081214	NA	ribosomal protein L35A, pseudogene 2	processed_pseudogene	NA	NA	NA	NA	1.59705	1.6015	2.06371	1.45899	0.350159	0.587461	1.76596	1.12721	1.48238	1.63067	1.46472	1.80441	1.09964	1.61681	1.79728	2.11823	1.96134	1.74618	1.13767	1.55481	1.87249	1.40813	0.990532	2.12301	-0.195501	-0.668084	0.277083	1.51501	-0.842049	-5.24812	0.405897	0.842181	0	0	0.265365	-0.229697	0.760428	1.51501	1.09107	-4.7842	0.283243	0.822761
ENSMUSG00000041439	NA	major facilitator superfamily domain containing 6	protein_coding	98682	Q8CBH5	NA	NA	6.35355	6.12605	6.38013	6.33283	6.02702	5.82196	6.12599	6.24444	6.16634	5.92795	5.97414	5.93297	6.14643	5.88319	6.24174	5.80189	5.94668	5.95375	5.89994	5.8399	6.04883	6.05091	5.98999	5.99867	-0.0271478	-0.209609	0.155313	6.05064	-0.302853	-6.33586	0.763927	0.954006	0	0	-0.111377	-0.291044	0.0682896	6.05064	-1.26182	-5.26244	0.215971	0.793084
ENSMUSG00000026102	NA	inositol polyphosphate-1-phosphatase	protein_coding	16329	P49442	NA	NA	4.33781	4.45359	4.5037	4.20857	4.36948	4.49976	4.17856	4.30954	4.17964	4.03599	4.3653	4.28893	4.19718	4.31325	4.28302	4.31113	4.03911	4.1938	4.28842	4.41066	4.23184	4.23462	4.42124	4.37133	0.104254	-0.0613309	0.26984	4.29277	1.28156	-5.35963	0.209039	0.735022	0	0	-0.167821	-0.331205	-0.00443634	4.29277	-2.09075	-3.88062	0.0444297	0.667407
ENSMUSG00000041426	NA	3-hydroxyisobutyryl-Coenzyme A hydrolase	protein_coding	227095	Q8QZS1	NA	NA	3.87939	4.08652	3.72474	3.72248	3.61731	3.47937	3.83264	3.84798	3.88448	3.7913	3.61503	3.66965	3.88412	3.91783	3.65556	3.68641	3.5463	4.11509	3.82153	3.47561	3.77163	3.97272	3.96201	3.66241	-0.0245221	-0.247978	0.198934	3.77592	-0.223374	-6.03029	0.824638	0.964396	0	0	0.0255259	-0.197262	0.248314	3.77592	0.233215	-5.66683	0.817053	0.971092
ENSMUSG00000026339	NA	coiled-coil domain containing 93	protein_coding	70829	Q7TQK5	NA	NA	4.59298	4.48779	4.68602	4.67942	4.47702	4.34611	4.29122	4.54006	4.63387	4.32099	4.49639	4.22734	4.49006	4.20004	4.39253	4.53066	4.53328	4.49848	4.47239	4.30466	4.40927	4.41318	4.32458	4.39319	-0.0525203	-0.228193	0.123153	4.44756	-0.60854	-5.98994	0.547048	0.896514	0	0	-0.134003	-0.306362	0.0383571	4.44756	-1.5825	-4.68523	0.123191	0.740768
ENSMUSG00000050534	NA	5-hydroxytryptamine (serotonin) receptor 5B	protein_coding	15564	NA	NA	NA	0.845552	-2.57983	-0.00375678	-1.48697	-0.567379	-0.807398	0.16532	0.630537	-0.708305	-0.0787355	0.277838	-1.70655	-1.27623	-0.547937	-0.125188	-0.561515	-0.898807	-0.30445	0.708274	1.19224	-0.0160922	-0.204055	0.230203	1.03835	1.13349	0.316975	1.95	-0.282704	2.82567	-2.75106	0.00799385	0.389635	1	0	0.520141	-0.378703	1.41898	-0.282704	1.17789	-4.58104	0.247371	0.807141
ENSMUSG00000043629	NA	RIKEN cDNA 1700019D03 gene	protein_coding	67080	Q9CPS8	NA	NA	1.99298	2.96596	2.71312	2.17376	1.71116	2.44334	2.28443	2.32946	2.25195	2.37715	2.67162	1.5055	2.61222	2.44623	2.55184	1.82315	2.22868	2.61612	2.85014	1.50462	1.80788	1.84657	1.58128	2.26527	-0.396766	-0.852661	0.0591289	2.23143	-1.77396	-4.32215	0.0857527	0.611989	0	0	-0.120106	-0.555894	0.315683	2.23143	-0.561775	-5.26142	0.578251	0.915176
ENSMUSG00000001674	NA	DEAD (Asp-Glu-Ala-Asp) box polypeptide 18	protein_coding	66942	Q8K363	NA	NA	4.95434	4.78399	4.75113	4.71674	4.43429	4.59632	4.82611	4.51886	4.72669	4.48495	4.43233	4.7496	4.52744	4.49927	4.36592	4.35779	4.63698	4.58725	4.4322	4.441	4.53434	4.60183	4.52389	4.08323	-0.0634453	-0.262683	0.135792	4.56527	-0.648181	-5.9745	0.521409	0.887503	0	0	-0.0784797	-0.269706	0.112746	4.56527	-0.835368	-5.51929	0.409593	0.869784
ENSMUSG00000026222	NA	nuclear antigen Sp100	protein_coding	20684	O35892	NA	NA	4.03563	3.25306	3.43318	3.46723	3.80959	3.54362	3.77568	3.70516	3.5593	3.4499	3.74839	3.28441	3.63295	3.2427	3.78617	3.66374	3.24652	3.49996	4.42928	4.00412	3.06447	3.88825	3.87052	3.9293	0.364189	0.043919	0.684459	3.63846	2.3186	-3.62929	0.0271368	0.478518	0	0	0.00157645	-0.322599	0.325752	3.63846	0.00991549	-5.6582	0.992152	0.999103
ENSMUSG00000004880	NA	lamin B receptor	protein_coding	98386	Q3U9G9	NA	NA	3.27309	2.99219	3.27138	3.06581	2.71665	2.90939	3.02575	3.28934	3.06734	2.4866	3.30445	2.97527	3.36212	2.95319	2.9603	2.4715	2.72229	3.11701	3.13409	3.02874	3.09187	2.74881	2.85867	3.04231	0.041292	-0.250793	0.333377	2.99451	0.287756	-5.83581	0.775355	0.955869	0	0	-0.0140212	-0.298108	0.270066	2.99451	-0.100462	-5.54178	0.920593	0.989447
ENSMUSG00000026098	NA	PMS1 homolog 1, mismatch repair system component	protein_coding	227099	NA	NA	NA	1.50756	1.24217	1.47508	1.29593	1.01758	0.976873	0.742377	0.707499	1.10798	1.45328	1.26241	0.363839	1.42948	1.06772	0.715334	-0.187119	0.844418	-0.148331	1.42197	0.35687	0.502375	0.895481	0.0417578	0.9735	0.0628125	-0.498516	0.624141	0.877751	0.22777	-5.30855	0.821248	0.964013	0	0	-0.351269	-0.839102	0.136563	0.877751	-1.46567	-4.43727	0.152319	0.765434
ENSMUSG00000026097	NA	ORM1-like 1 (S. cerevisiae)	protein_coding	227102	Q921I0	NA	NA	3.18923	3.51669	3.29028	3.44516	3.42257	3.19594	3.70422	3.38616	3.28777	3.308	3.31196	3.40058	3.25923	3.40776	3.46814	3.09723	3.12066	3.27707	3.70587	3.22748	3.3252	3.73006	3.91699	3.65209	0.323377	0.0904089	0.556345	3.40193	2.8254	-2.55586	0.00799919	0.389635	0	0	0.0704994	-0.163406	0.304405	3.40193	0.613496	-5.44763	0.543807	0.908134
ENSMUSG00000036707	NA	calcium binding protein 39	protein_coding	12283	Q06138	NA	NA	6.1375	5.7466	6.07873	6.01943	5.71597	5.71906	5.69862	5.95395	5.81321	5.66237	5.40185	5.66907	5.70812	5.7629	5.69469	5.07913	5.36308	5.54569	5.5489	5.51337	5.82362	5.80941	5.82799	5.66819	0.166422	-0.0491316	0.381975	5.70673	1.57196	-5.15545	0.125686	0.658817	0	0	-0.202624	-0.413112	0.00786424	5.70673	-1.95997	-4.23815	0.0586576	0.682858
ENSMUSG00000026223	NA	integral membrane protein 2C	protein_coding	64294	Q91VK4	NA	NA	9.94967	10.0612	9.86664	10.0241	9.88204	10.1348	9.94181	10.13	10.1288	10.0071	10.0789	9.89766	10.0954	10.1477	10.0194	10.2988	10.353	10.1491	9.97272	10.0996	10.1186	10.0598	10.0505	10.1612	-0.0994924	-0.222753	0.0237679	10.0679	-1.64299	-5.31864	0.11	0.6432	0	0	0.043003	-0.080731	0.166737	10.0679	0.707419	-5.99438	0.484334	0.892235
ENSMUSG00000026224	NA	RIKEN cDNA 4933407L21 gene	protein_coding	NA	NA	NA	NA	0.607861	0.84163	-0.200794	-0.620236	0.655014	0.741495	0.211863	-0.605091	0.0535353	0.2664	1.0631	0.761599	0.635231	1.03703	-1.30352	-0.672546	0.599999	-1.04142	-0.235143	0.706812	0.132006	-1.42645	0.107346	1.2448	0.203836	-0.665895	1.07357	0.148355	0.477828	-5.10327	0.636096	0.925366	0	0	-0.0376291	-0.818655	0.743396	0.148355	-0.0982281	-5.00014	0.922378	0.989447
ENSMUSG00000099342	NA	predicted gene, 18180	processed_pseudogene	NA	NA	NA	NA	-0.248775	-0.743332	-0.513952	-0.28903	-1.2348	-1.16997	-0.721023	-0.514893	-0.839549	-1.3813	-0.632895	0.21945	-0.810568	0.279226	-0.26605	-2.99447	-2.25244	-2.62638	-1.12823	-1.40866	-1.13808	-1.6329	-1.47762	-1.07713	0.0908085	-0.842968	1.02458	-1.02514	0.197948	-4.95872	0.844315	0.968445	0	0	0.0718991	-0.702758	0.846556	-1.02514	0.188921	-4.86174	0.851326	0.978213
ENSMUSG00000026096	NA	O-sialoglycoprotein endopeptidase-like 1	protein_coding	72085	Q6PEB4	NA	NA	1.90809	1.73175	2.2934	1.60548	2.00865	1.76863	2.21758	1.4065	1.33799	1.74523	1.96165	1.88641	2.093	1.75525	2.08517	1.60246	1.54342	2.57189	1.49068	2.18429	1.93433	2.18236	1.91011	1.96518	-0.0132268	-0.380866	0.354413	1.8829	-0.0732319	-5.63387	0.942069	0.988504	0	0	-0.108013	-0.483877	0.26785	1.8829	-0.584945	-5.16094	0.562612	0.913347
ENSMUSG00000036815	NA	dipeptidylpeptidase 10	protein_coding	269109	NA	NA	NA	2.79444	3.23852	3.06736	3.2297	3.11653	3.04134	3.23176	3.38029	3.13882	3.47668	3.30445	2.44726	3.54334	2.83326	2.89563	2.18344	3.04931	2.98833	2.22765	2.64445	2.72282	2.63821	2.85867	3.44644	-0.177104	-0.573078	0.21887	2.97911	-0.912254	-5.45755	0.368686	0.828164	0	0	0.0710808	-0.294138	0.436299	2.97911	0.396966	-5.49534	0.694117	0.948055
ENSMUSG00000026095	NA	asparagine synthetase domain containing 1	protein_coding	70396	Q8BFS9	NA	NA	3.0848	2.54945	2.60656	2.9452	2.84264	2.81709	2.87483	2.93657	2.98245	3.01102	2.81601	2.99758	2.80313	2.8243	2.66287	2.30565	2.69137	2.38005	2.97531	2.96522	2.8882	3.08029	2.73961	3.11176	0.341984	0.100645	0.583324	2.82883	2.88433	-2.37192	0.00689981	0.385944	0	0	0.126987	-0.106684	0.360658	2.82883	1.10617	-4.99437	0.276751	0.818709
ENSMUSG00000025920	NA	staufen double-stranded RNA binding protein 2	protein_coding	29819	Q8CJ67	NA	NA	4.63585	4.73822	4.80907	4.90838	4.56495	4.50515	4.72543	4.64895	4.78911	4.6232	4.73028	4.48064	4.71839	4.50209	4.77385	4.63634	4.81005	4.73744	4.68525	4.5838	4.59941	4.54471	4.69897	4.68157	-0.0630387	-0.226653	0.100576	4.67213	-0.784247	-5.912	0.438558	0.85517	0	0	-0.0315103	-0.193614	0.130593	4.67213	-0.395665	-5.77419	0.69493	0.948497
ENSMUSG00000026227	NA	RIKEN cDNA 2810459M11 gene	protein_coding	72792	Q9CYS6	NA	NA	-0.172826	-0.743332	-1.03478	0.615393	-0.464285	-0.517892	-1.24186	-1.47182	-1.53143	-0.644333	-1.36986	0.0589849	-0.242285	-0.858277	-0.693471	0.109863	-0.898807	-1.04142	-0.311092	-0.560668	0.0598567	-0.689482	-0.026955	-0.0431791	0.343831	-0.29544	0.983102	-0.571415	1.09478	-4.72175	0.281637	0.787389	0	0	-0.640269	-1.32351	0.0429716	-0.571415	-1.90746	-4.14834	0.0653054	0.689021
ENSMUSG00000025939	NA	ubiquitin-conjugating enzyme E2W (putative)	protein_coding	66799	NA	NA	NA	5.04261	5.04848	5.03505	4.91642	4.87618	4.49435	5.0069	4.67553	4.97637	4.96566	4.57344	4.85111	4.90604	5.05341	4.87795	4.56471	4.67171	4.70965	4.76832	4.75725	5.00688	5.06647	5.2888	4.92609	0.166024	-0.0491549	0.381203	4.87747	1.5705	-5.0694	0.125957	0.658817	0	0	-0.0572384	-0.271534	0.157057	4.87747	-0.543679	-5.73654	0.590362	0.920238
ENSMUSG00000096141	NA	dynein, axonemal, heavy chain 7A	protein_coding	627872	NA	NA	NA	1.61859	1.77268	0.980813	1.19375	1.36423	1.4035	1.39445	1.01057	1.56255	1.01559	1.51766	1.18098	1.64433	1.55315	0.638372	1.22276	1.11679	1.55495	1.86316	1.37095	1.1143	0.597399	1.64892	1.69043	0.105847	-0.323015	0.53471	1.33462	0.502377	-5.38195	0.61878	0.919638	0	0	-0.106589	-0.530536	0.317358	1.33462	-0.511761	-5.09919	0.612269	0.924644
ENSMUSG00000026229	NA	proteasome (prosome, macropain) 26S subunit, non-ATPase, 1	protein_coding	70247	Q3TXS7	NA	NA	6.96357	7.02882	6.90339	6.97415	6.77082	6.79719	7.15475	6.82631	7.07448	6.90811	6.84187	6.72446	7.00454	6.75083	6.97773	6.81256	6.90603	7.08369	6.93914	6.72645	6.66206	6.72432	6.81179	6.90804	-0.126485	-0.279567	0.0265963	6.88646	-1.68184	-5.08742	0.102159	0.633624	0	0	0.0155197	-0.136547	0.167586	6.88646	0.207738	-6.05223	0.836726	0.975159
ENSMUSG00000026094	NA	serine/threonine kinase 17b (apoptosis-inducing)	protein_coding	98267	Q8BG48	NA	NA	1.6398	2.73693	1.5606	2.47542	2.06144	1.87234	1.66921	1.7536	1.48238	1.65433	1.90316	1.71748	2.46588	2.31165	1.41433	1.15933	1.52015	2.09765	1.84578	1.97907	1.40381	1.53703	1.55801	2.69546	0.00209336	-0.471106	0.475293	1.85478	0.00900682	-5.60944	0.992869	0.998142	0	0	-0.353331	-0.816622	0.109961	1.85478	-1.55274	-4.40299	0.130203	0.746268
ENSMUSG00000026341	NA	ARP3 actin-related protein 3	protein_coding	74117	Q99JY9	NA	NA	6.76064	6.75012	6.74286	6.81008	6.52831	6.45208	6.80657	6.64498	6.75859	6.69801	6.61769	6.46771	6.73633	6.61843	6.57686	6.46044	6.60657	6.73901	6.79262	6.39912	6.6452	6.6263	6.79322	6.73421	0.0423434	-0.11408	0.198767	6.65692	0.550999	-6.28292	0.585392	0.911526	0	0	-0.00894755	-0.16465	0.146755	6.65692	-0.11697	-6.05022	0.907601	0.987399
ENSMUSG00000079658	NA	elongin C	protein_coding	67923	P83940	NA	NA	4.39508	4.5242	4.34704	4.38991	4.21883	4.05058	4.43057	4.14634	4.32464	4.31358	4.34347	4.43505	4.2518	4.50209	4.18833	3.65801	4.28671	4.21911	4.39384	4.00412	4.67381	4.44966	4.59706	4.44195	0.235324	0.00501811	0.46563	4.31607	2.07983	-4.15818	0.0454845	0.532748	0	0	0.0143061	-0.213433	0.242045	4.31607	0.127865	-5.78423	0.899042	0.986459
ENSMUSG00000026342	NA	solute carrier family 35, member F5	protein_coding	74150	Q8R314	NA	NA	5.03863	4.8901	4.93851	4.92042	4.89327	4.76975	4.84837	4.87012	4.81662	4.83205	4.81468	4.61418	4.98877	4.80734	4.53203	4.50537	4.68746	4.74493	4.93375	4.59883	4.63399	4.83533	4.89742	4.87596	0.084232	-0.088993	0.257457	4.80366	0.989769	-5.75	0.329578	0.817133	0	0	-0.109782	-0.279243	0.0596795	4.80366	-1.31864	-5.07007	0.19648	0.786549
ENSMUSG00000025940	NA	transmembrane protein 70	protein_coding	70397	Q921N7	NA	NA	4.0751	4.12259	4.25704	4.17208	3.83002	3.77087	4.12788	3.65746	3.95549	3.81772	3.55297	4.10252	3.83726	4.00368	4.17477	3.86102	3.76992	3.81657	4.08493	3.81115	4.02001	3.96816	4.1213	3.80901	0.0570605	-0.165079	0.2792	3.94665	0.522849	-5.95163	0.604616	0.916712	0	0	-0.161158	-0.38105	0.0587341	3.94665	-1.4918	-4.73603	0.145369	0.761576
ENSMUSG00000025779	NA	lymphocyte antigen 96	protein_coding	17087	Q9JHF9	NA	NA	-0.413835	-0.432992	-0.700365	-1.05087	0.700102	-0.91843	-0.273564	-0.605091	0.259986	0.2664	-0.147468	-0.328038	0.308731	0.112576	0.176468	-0.561515	0.00389588	-0.148331	0.207375	-0.560668	-1.31865	-1.08541	0.343413	0.311916	-0.318479	-0.955555	0.318597	-0.243932	-1.01755	-4.80052	0.316385	0.810617	0	0	0.332432	-0.317259	0.982123	-0.243932	1.04151	-4.65635	0.305303	0.830826
ENSMUSG00000026344	NA	Ly6/Plaur domain containing 1	protein_coding	72585	Q8BLC3	NA	NA	2.43051	2.34752	2.34252	1.66397	2.07861	2.65203	2.3894	2.52286	2.36059	2.17942	2.35987	1.75288	2.40291	1.73627	2.77498	2.79734	2.63833	2.15872	2.65438	2.66744	2.35188	2.53085	2.62112	2.54736	0.152049	-0.189601	0.4937	2.37341	0.905877	-5.39026	0.37165	0.830057	0	0	0.0051197	-0.354321	0.36456	2.37341	0.0289924	-5.38413	0.977047	0.997308
ENSMUSG00000042686	NA	junctophilin 1	protein_coding	57339	Q9ET80	NA	NA	0.607861	1.32706	0.980813	1.08378	1.18553	1.17918	-0.273564	0.744493	1.5096	0.901636	1.13264	-0.569046	0.931364	0.764653	0.677366	0.464958	0.508368	1.16618	0.587979	0.913263	0.964279	0.68903	0.396853	0.145266	-0.155287	-0.704705	0.39413	0.750814	-0.575308	-5.20305	0.569034	0.9065	0	0	-0.563624	-1.08707	-0.0401824	0.750814	-2.19174	-3.67749	0.0356529	0.657761
ENSMUSG00000025777	NA	ganglioside-induced differentiation-associated-protein 1	protein_coding	14545	O88741	NA	NA	5.22037	5.34158	5.25624	5.40356	4.97121	5.17496	5.07772	5.05818	5.02434	4.81379	5.02817	4.98554	5.40224	5.05724	4.87166	4.45344	5.12356	4.97884	5.03308	4.68021	5.07709	4.96013	4.93177	5.2405	0.000281767	-0.221591	0.222155	5.04856	0.00258496	-6.26314	0.997953	0.999607	0	0	-0.229633	-0.446254	-0.0130117	5.04856	-2.15775	-3.83883	0.0384174	0.657761
ENSMUSG00000042807	NA	HECT, C2 and WW domain containing E3 ubiquitin protein ligase 2	protein_coding	329152	Q6I6G8	NA	NA	3.45166	3.64898	3.54756	3.60796	3.42928	3.56442	3.209	3.593	3.75965	3.20767	3.26628	3.20354	3.7806	3.20177	3.70829	3.16338	3.04931	3.40862	3.60099	3.14797	3.49897	3.35666	3.10333	3.53898	-0.0189267	-0.281826	0.243972	3.41866	-0.146539	-5.95819	0.884399	0.975785	0	0	-0.177156	-0.433139	0.078827	3.41866	-1.40868	-4.76734	0.168399	0.771696
ENSMUSG00000067780	NA	peptidase inhibitor 15	protein_coding	94227	NA	NA	NA	-1.9988	-0.432992	-0.700365	-1.05087	-2.15234	-1.86185	-1.85853	-0.605091	-0.476979	-1.3813	-2.95482	-1.08988	-0.624155	-0.858277	-0.796565	-1.85697	-1.17444	-2.62638	-2.06111	-2.5082	-0.977618	-1.42645	-0.740651	-1.22152	-0.198028	-1.12401	0.727955	-1.39317	-0.435301	-4.91447	0.666213	0.933285	0	0	-0.0317082	-0.941958	0.878542	-1.39317	-0.0709053	-4.80122	0.943906	0.991013
ENSMUSG00000025776	NA	cysteine-rich secretory protein LCCL domain containing 1	protein_coding	83691	Q8CGD2	NA	NA	0.808558	1.18267	-0.200794	0.692355	0.232323	-0.433003	0.501369	1.07007	0.876658	0.642548	-0.147468	0.894354	1.42948	0.170292	0.425828	0.411518	0.305552	0.180977	0.955188	-0.271161	0.0598567	-0.123885	0.287918	0.311916	-0.287427	-0.892689	0.317835	0.42763	-0.966612	-4.90979	0.340856	0.820436	0	0	0.285901	-0.282547	0.854349	0.42763	1.02375	-4.72616	0.313494	0.835346
ENSMUSG00000041303	NA	general transcription factor IIIC, polypeptide 3	protein_coding	98488	NA	NA	NA	3.54459	3.86784	3.68721	3.64231	3.79927	3.61014	3.74436	3.6623	3.43702	3.69195	3.69766	3.57391	3.98788	3.63486	3.34639	3.28722	3.21788	3.76839	3.84359	3.13977	3.39284	3.52775	3.45784	4.09471	0.0373097	-0.236334	0.310953	3.61074	0.277526	-5.96962	0.783129	0.956809	0	0	-0.0506363	-0.315674	0.214401	3.61074	-0.388886	-5.60386	0.69989	0.950576
ENSMUSG00000049690	NA	NCK-associated protein 5	protein_coding	210356	NA	NA	NA	0.0963602	-0.0296367	-0.348892	0.258458	0.560377	1.35658	0.501369	0.0554224	0.496054	0.594454	-0.322555	0.452649	-0.0538395	0.330757	0.715334	0.238187	0.250056	-0.00746832	0.0941649	-0.106102	0.657098	0.499552	-0.740651	-0.111892	-0.206124	-0.784945	0.372697	0.226493	-0.724856	-5.02563	0.473712	0.869028	0	0	-0.013706	-0.558973	0.531561	0.226493	-0.0511644	-5.00075	0.959507	0.994316
ENSMUSG00000022995	NA	ENAH actin regulator	protein_coding	13800	Q03173	NA	NA	6.7894	6.65959	6.64102	6.84316	6.74483	6.67642	6.49109	6.36367	6.7256	6.67723	6.58937	6.57051	6.56057	6.50665	6.55936	6.20373	6.50207	6.72393	6.34325	6.36612	6.68097	6.68729	6.66432	6.46609	0.022647	-0.140471	0.185765	6.58484	0.282602	-6.3858	0.779269	0.956504	0	0	-0.158729	-0.319906	0.00244704	6.58484	-2.00458	-4.21378	0.0533745	0.681581
ENSMUSG00000073678	NA	post-GPI attachment to proteins 1	protein_coding	241062	Q3UUQ7	NA	NA	4.59298	4.57715	4.55149	4.71674	4.49632	4.46147	4.602	4.38176	4.36619	4.65579	4.34347	3.99943	4.77957	4.26108	4.29873	4.46987	4.11873	4.23338	4.46102	3.85687	4.32328	4.2422	4.46255	4.60604	-0.0344356	-0.275107	0.206236	4.41075	-0.291239	-6.11751	0.772714	0.955721	0	0	-0.176977	-0.410251	0.0562972	4.41075	-1.54425	-4.73677	0.132183	0.748141
ENSMUSG00000026511	NA	signal recognition particle 9	protein_coding	27058	P49962	NA	NA	4.78851	4.85002	4.81125	4.82751	4.58011	4.55795	4.67441	4.5841	4.60576	4.76845	4.50952	4.60935	4.72698	4.82766	4.6021	4.1654	4.5649	4.74244	4.75442	4.59883	4.75602	4.71515	4.89045	4.86483	0.15427	-0.0309074	0.339447	4.68234	1.69575	-4.85463	0.099468	0.629622	0	0	-0.110786	-0.294932	0.073361	4.68234	-1.22458	-5.15542	0.229511	0.799757
ENSMUSG00000036155	NA	mannoside acetylglucosaminyltransferase 5	protein_coding	107895	Q8R4G6	NA	NA	6.80004	6.85926	6.82455	6.87755	6.50706	6.80867	6.85869	6.98108	6.97362	6.70298	6.86056	6.64247	7.10891	6.66372	6.88864	6.85133	6.95836	6.81093	6.92886	6.69602	6.61563	6.61101	6.68997	6.94551	-0.131704	-0.296629	0.0332197	6.81106	-1.62549	-5.17078	0.113691	0.645899	0	0	0.0553563	-0.109173	0.219886	6.81106	0.684843	-5.83901	0.498285	0.893625
ENSMUSG00000038633	NA	delta(4)-desaturase, sphingolipid 1	protein_coding	13244	O09005	NA	NA	6.32108	6.23349	6.4932	6.31241	6.25752	6.06114	6.41729	6.29285	6.31165	6.28119	6.2156	6.22143	6.33391	6.18917	6.19464	6.10934	6.2129	6.43702	6.40167	6.17279	6.24257	6.31007	6.24712	6.30081	0.0331073	-0.108625	0.174839	6.27379	0.47547	-6.29288	0.637623	0.925443	0	0	0.0109891	-0.130057	0.152035	6.27379	0.158588	-6.01692	0.874972	0.982342
ENSMUSG00000099471	NA	predicted gene 8451	processed_pseudogene	NA	NA	NA	NA	0.691518	0.802636	0.851045	0.534092	0.292444	1.03763	0.0159424	0.630537	0.496054	0.326521	0.504609	0.495084	0.214094	0.907257	1.0184	0.464958	0.917481	-0.00746832	-0.476151	0.517335	0.840544	0.775186	0.919274	1.06971	0.0074941	-0.495197	0.510185	0.576614	0.0303449	-5.31415	0.975977	0.995594	0	0	-0.309502	-0.812611	0.193608	0.576614	-1.25218	-4.5806	0.219414	0.79607
ENSMUSG00000026594	NA	Ral GEF with PH domain and SH3 binding motif 2	protein_coding	78255	Q9ERD6	NA	NA	4.49451	4.54207	4.21479	4.46037	3.96545	4.12946	4.31273	4.07189	4.10576	4.22554	4.11342	4.23048	4.3635	4.29715	4.23482	3.87095	3.94614	3.96501	4.06629	4.07891	4.35754	4.23462	4.43088	4.17621	0.101259	-0.114004	0.316521	4.20369	0.957481	-5.68433	0.345374	0.821204	0	0	-0.121956	-0.332887	0.0889755	4.20369	-1.17687	-5.14488	0.247771	0.807638
ENSMUSG00000025927	NA	transcription factor AP-2 beta	protein_coding	21419	Q61313	NA	NA	-0.600248	-1.13926	-0.200794	0.153488	-0.36807	-1.03872	-0.480015	-0.605091	-0.373886	-0.0787355	-0.884434	-0.484157	-1.58109	-0.747246	-0.1939	-0.362206	-0.667481	-0.678846	-0.566349	-0.457574	-0.0160922	-1.42645	0.230203	-0.0431791	0.342574	-0.30502	0.990167	-0.525422	1.07676	-4.72366	0.289493	0.795637	0	0	0.0379149	-0.596351	0.672181	-0.525422	0.121676	-4.88478	0.903903	0.987139
ENSMUSG00000047539	NA	F-box protein 28	protein_coding	67948	Q8BIG4	NA	NA	5.3943	5.59081	5.61596	5.54516	5.84829	5.38243	5.71184	5.91493	5.37824	5.79994	5.67526	5.52419	5.82481	5.42342	5.49635	5.19634	5.67369	5.88988	5.71248	5.26659	5.52516	5.5516	5.43806	5.89961	-0.0185023	-0.245585	0.20858	5.59497	-0.16608	-6.32629	0.869157	0.973506	0	0	0.108943	-0.116156	0.334041	5.59497	0.986505	-5.50686	0.331414	0.841587
ENSMUSG00000073482	NA	predicted gene 10517	TEC	NA	NA	NA	NA	0.0336245	0.678901	0.372392	0.0979933	1.05277	0.460082	0.677526	-0.0674343	0.790501	0.544701	1.19898	0.925718	0.11281	0.606391	-0.26605	0.109863	0.952671	0.941306	0.922399	0.567088	0.0598567	0.158515	0.990532	0.759375	0.194467	-0.337835	0.726769	0.528355	0.743628	-5.07918	0.462429	0.863651	0	0	0.230126	-0.284921	0.745173	0.528355	0.909467	-4.79646	0.369781	0.85798
ENSMUSG00000033544	NA	angiopoietin-like 1	protein_coding	72713	Q640P2	NA	NA	-1.2103	-0.743332	-0.914489	-0.716451	-1.2348	-0.60809	-1.67795	-0.430004	-3.6469	-0.333993	-1.02882	-0.255888	-0.383147	-1.10982	0.00313654	-2.50905	-0.564388	-0.00746832	-2.06111	-0.671699	-2.41819	-1.87391	-1.92508	-2.66209	-1.21083	-2.24856	-0.1731	-1.20766	-2.37501	-3.61983	0.0235925	0.466168	-1	0	-0.297072	-1.23892	0.644778	-1.20766	-0.642018	-4.75046	0.525352	0.901089
ENSMUSG00000026347	NA	transmembrane protein 163	protein_coding	72160	Q8C996	NA	NA	1.53046	2.20527	1.64133	2.14667	1.47215	2.07434	1.6009	1.496	1.27593	1.93098	1.92292	1.28138	1.38673	1.48655	1.89976	1.94099	1.3191	1.28051	1.81037	1.45263	1.46095	1.56148	1.53436	1.42537	-0.00292506	-0.371422	0.365572	1.63071	-0.0161573	-5.54033	0.987207	0.997263	0	0	-0.275785	-0.623611	0.0720416	1.63071	-1.61389	-4.32296	0.116192	0.737072
ENSMUSG00000026510	NA	transformation related protein 53 binding protein 2	protein_coding	209456	NA	NA	NA	5.36753	5.23211	5.28007	5.2967	5.21009	5.13729	5.23529	5.46516	5.37269	5.29018	5.2221	5.23753	5.4588	4.99272	5.14116	5.0089	5.41762	5.32865	5.31314	5.01648	5.07709	5.07711	4.76143	5.20387	-0.149745	-0.332373	0.032882	5.21432	-1.66899	-4.95735	0.104698	0.636942	0	0	0.0491638	-0.129195	0.227522	5.21432	0.561072	-5.78076	0.578586	0.915343
ENSMUSG00000062590	NA	armadillo repeat containing 9	protein_coding	78795	Q9D2I5	NA	NA	4.81906	4.98241	4.93451	4.78202	5.04077	4.89817	4.97183	4.86593	4.99334	4.94663	4.9266	4.90324	5.04998	4.98067	4.99641	4.8845	4.94067	4.90945	4.88778	4.9848	4.91784	4.81768	4.91813	4.78676	-0.0774678	-0.213852	0.0589161	4.92247	-1.15618	-5.60362	0.256013	0.773558	0	0	0.026251	-0.109308	0.16181	4.92247	0.39417	-5.80986	0.696023	0.948874
ENSMUSG00000079445	NA	UDP-GlcNAc:betaGal beta-1,3-N-acetylglucosaminyltransferase 7	protein_coding	227327	Q8K0J2	NA	NA	3.44565	2.99219	3.7568	3.0802	3.40225	3.04874	3.86939	3.48237	2.87142	3.96211	3.38503	3.56895	3.85697	3.75761	3.16622	3.45509	3.81365	3.59141	3.68158	3.58833	3.526	3.05468	3.10333	3.48766	-0.199788	-0.523628	0.124052	3.45615	-1.25733	-5.24836	0.217858	0.742407	0	0	0.250938	-0.0772344	0.57911	3.45615	1.55838	-4.57449	0.129113	0.745231
ENSMUSG00000043760	NA	polycystic kidney and hepatic disease 1	protein_coding	241035	NA	NA	NA	0.691518	-0.177735	0.851045	0.692355	-0.36807	0.320357	0.804438	1.04063	0.322722	0.901636	1.0631	0.269203	0.521275	-0.29268	0.281438	0.298308	0.64372	0.120856	0.66928	0.792969	0.502375	1.17446	0.230203	1.03835	0.473116	-0.0311612	0.977394	0.516323	1.9097	-3.97035	0.0650063	0.573463	0	0	0.375586	-0.117348	0.86852	0.516323	1.55091	-4.34562	0.130579	0.747015
ENSMUSG00000026349	NA	cyclin T2	protein_coding	72949	Q7TQK0	NA	NA	4.71295	4.60008	5.16361	5.16619	4.88353	4.9603	4.32072	4.58154	4.26997	4.4717	4.63164	4.99481	4.81829	5.01061	4.81596	4.74294	4.1303	4.21193	4.48368	4.74919	5.12208	4.85525	4.92269	4.91102	0.209562	-0.0792033	0.498327	4.73046	1.48351	-5.17092	0.148602	0.681179	0	0	-0.370055	-0.65761	-0.0824995	4.73046	-2.63068	-2.92713	0.0134387	0.580931
ENSMUSG00000052331	NA	ankyrin repeat domain 44	protein_coding	329154	B2RXR6	NA	NA	3.88385	3.17887	3.95143	3.77208	3.96545	3.93955	3.82517	3.98568	3.8207	3.37359	3.80273	3.70171	3.92578	3.67529	3.92631	3.88081	3.94177	3.79749	3.89097	3.70404	3.96675	3.61795	3.91699	3.82747	-0.0373734	-0.270802	0.196056	3.80302	-0.325893	-6.01285	0.746588	0.948559	0	0	-0.0282542	-0.263263	0.206755	3.80302	-0.244718	-5.66505	0.808209	0.96964
ENSMUSG00000026234	NA	nucleolin	protein_coding	17975	P09405	NA	NA	7.685	7.25373	7.40365	7.46534	7.40417	7.50094	7.15326	7.35715	7.06476	7.2449	7.23821	7.48771	7.38147	7.24627	6.95956	6.40769	7.2181	7.24333	7.38804	6.9626	7.36855	7.41465	7.22583	7.10397	0.16452	-0.0743682	0.403408	7.25745	1.4109	-5.49838	0.16932	0.703199	0	0	-0.193548	-0.428788	0.041692	7.25745	-1.68558	-4.77228	0.103023	0.72346
ENSMUSG00000073627	NA	RIKEN cDNA C130036L24 gene	processed_transcript	NA	NA	NA	NA	1.08093	0.635179	0.507744	0.729349	1.08712	1.61762	0.804438	1.26089	0.745413	0.326521	1.88312	0.894354	1.40827	1.12722	0.425828	1.45178	1.23584	0.975658	0.456735	1.34266	1.2174	0.499552	1.77536	1.15991	-0.0335212	-0.543363	0.476321	1.02704	-0.133829	-5.42344	0.89436	0.978802	0	0	0.0381178	-0.48437	0.560606	1.02704	0.148497	-5.11293	0.882865	0.984295
ENSMUSG00000026509	NA	calpain 2	protein_coding	12334	O08529	NA	NA	5.9717	5.93755	5.90057	5.98638	5.59734	5.72831	5.97056	6.01767	6.03551	5.88611	5.62185	5.60149	6.01839	5.65332	5.87534	5.66159	5.89221	5.96554	5.93118	5.76193	5.76527	5.70901	5.62602	5.83946	-0.0728172	-0.252282	0.106648	5.83143	-0.825888	-6.0271	0.414873	0.845566	0	0	0.000959114	-0.176963	0.178881	5.83143	0.0109725	-5.99286	0.991312	0.998974
ENSMUSG00000026237	NA	neuromedin U receptor 1	protein_coding	14767	O55040	NA	NA	-0.100677	-1.13926	-1.31042	-0.930576	-0.464285	-0.517892	-1.51749	0.113138	0.0535353	-1.20073	-0.41877	-2.44352	-0.539266	-1.41467	-1.02789	-0.362206	-1.51548	-0.148331	-1.82011	-0.791994	-0.977618	-0.809776	-1.13658	-0.111892	-0.109089	-0.930338	0.71216	-0.855531	-0.27038	-5.01422	0.788573	0.958735	0	0	-0.202419	-1.00146	0.596623	-0.855531	-0.515642	-4.79841	0.609585	0.924175
ENSMUSG00000051590	NA	mitogen-activated protein kinase kinase kinase 19	protein_coding	22625	E9Q3S4	NA	NA	1.53046	2.82713	2.12113	2.01803	2.41244	2.56184	3.08945	2.29246	2.15184	2.75073	3.235	3.22261	2.23232	2.11992	2.84515	2.29093	2.90406	3.07009	2.15894	2.446	2.89858	2.11787	2.37704	3.53898	0.0178972	-0.488483	0.524278	2.55054	0.0724854	-5.7866	0.942745	0.988504	0	0	0.566344	0.0537927	1.07889	2.55054	2.26613	-3.4839	0.0315865	0.649551
ENSMUSG00000041859	NA	minichromosome maintenance complex component 3	protein_coding	17215	P25206	NA	NA	3.0053	2.56118	2.45846	2.0909	2.78102	3.00377	2.64821	2.96035	2.64465	2.89669	2.86791	3.28441	2.92017	2.49222	2.61345	2.80772	3.03296	3.23515	2.95113	2.29177	2.52265	2.64966	2.32285	2.90993	-0.23043	-0.56148	0.100619	2.74802	-1.41682	-4.90585	0.166025	0.701541	0	0	0.242538	-0.0816022	0.566679	2.74802	1.52305	-4.53413	0.137391	0.752386
ENSMUSG00000097934	NA	RIKEN cDNA 6720483E21 gene	lincRNA	NA	NA	NA	NA	-1.75779	-2.21726	-0.604149	-3.98947	-0.277872	-0.704305	-0.907436	-0.273885	-1.1444	-0.764627	0.00865113	-0.403987	-1.76166	-0.0102804	-1.15913	-1.85697	-1.33491	-1.9743	-0.476151	0.299154	-0.0962625	-1.24588	-1.92508	0.413199	0.839345	-0.134811	1.8135	-1.00687	1.7538	-4.16763	0.0888658	0.615199	0	0	1.02777	0.0193098	2.03623	-1.00687	2.07446	-4.08976	0.046012	0.667615
ENSMUSG00000025982	NA	splicing factor 3b, subunit 1	protein_coding	81898	NA	NA	NA	7.41886	7.15512	7.551	7.51121	7.32001	7.08675	7.07359	7.16501	7.01458	6.92704	7.14031	7.551	7.18885	7.18939	6.97186	6.53183	6.86909	6.9345	7.00277	7.03511	7.24079	7.30125	7.25551	7.23208	0.226851	0.0156969	0.438004	7.15281	2.19218	-4.21768	0.0360936	0.506482	0	0	-0.193413	-0.401495	0.0146694	7.15281	-1.89664	-4.43062	0.0673387	0.693183
ENSMUSG00000103030	NA	RIKEN cDNA E330011M16 gene	TEC	NA	NA	NA	NA	-0.934667	-0.994871	-1.16603	-1.48697	-1.62183	-1.86185	-0.407865	-1.6524	-2.06194	-0.764627	0.149514	-0.569046	-1.27623	-2.0427	-1.64456	-1.22894	-1.51548	-1.34627	-0.996983	-1.22809	-1.31865	-0.288944	-1.13658	-0.825588	0.549053	-0.20093	1.29904	-1.1759	1.49015	-4.3946	0.145799	0.677645	0	0	0.478863	-0.241404	1.19913	-1.1759	1.35327	-4.49251	0.185281	0.781397
ENSMUSG00000026238	NA	prothymosin alpha	protein_coding	19231	P26350	NA	NA	8.27298	8.24547	8.30478	8.26113	8.12933	8.21548	8.13894	8.29353	8.1758	8.25738	8.152	8.44125	8.25617	8.20231	8.06636	7.72987	8.25656	8.31917	8.19959	7.88427	8.23964	8.17334	8.32705	8.03451	0.00329615	-0.160872	0.167464	8.1907	0.0408683	-6.52949	0.96765	0.99381	0	0	0.00518722	-0.157679	0.168054	8.1907	0.0648292	-6.1511	0.948706	0.991815
ENSMUSG00000025931	NA	progestin and adipoQ receptor family member VIII	protein_coding	74229	Q80ZE5	NA	NA	5.17386	5.20059	5.13253	5.18795	5.29152	5.21003	5.13318	5.21303	5.12459	5.15372	5.20807	5.0581	5.44063	4.98671	5.2159	5.04444	5.28758	5.31194	5.25012	4.88289	5.23286	4.92523	4.98945	5.26442	-0.124419	-0.290282	0.0414437	5.16331	-1.52688	-5.16694	0.136438	0.670442	0	0	-0.0509346	-0.215337	0.113468	5.16331	-0.630626	-5.72859	0.532683	0.903147
ENSMUSG00000041809	NA	EF-hand domain (C-terminal) containing 1	protein_coding	71877	NA	NA	NA	3.51044	3.35765	3.46679	3.58291	3.69175	3.35956	3.60309	3.85222	3.70771	3.83334	3.54023	3.58378	3.73872	3.40776	3.6359	3.75238	3.71974	3.78301	3.78552	3.21192	3.49897	3.34966	3.40013	3.90342	-0.138958	-0.36198	0.0840638	3.59486	-1.26825	-5.25379	0.213695	0.740086	0	0	0.191538	-0.0298081	0.412885	3.59486	1.76137	-4.32058	0.0875558	0.712118
ENSMUSG00000026239	NA	phosphodiesterase 6D, cGMP-specific, rod, delta	protein_coding	18582	O55057	NA	NA	5.92494	5.96541	5.77425	5.94275	5.77379	5.80458	6.05835	5.81086	5.95115	6.24368	5.66209	5.77404	6.08842	6.0229	5.88994	5.95681	6.19739	6.07257	5.93735	5.7897	5.98938	6.02806	5.90609	5.80493	-0.129322	-0.291621	0.0329779	5.93206	-1.62189	-5.11493	0.114462	0.645899	0	0	0.0521924	-0.110766	0.215151	5.93206	0.651924	-5.79191	0.519021	0.898777
ENSMUSG00000025981	NA	coenzyme Q10B	protein_coding	67876	NA	NA	NA	4.11352	4.04117	4.35305	3.94324	4.74248	3.37729	5.02981	5.08186	3.47894	4.76574	4.73587	4.4432	5.03967	4.35118	3.91003	3.42843	4.37042	5.27793	5.4227	3.52049	4.57374	4.34085	4.36871	5.48111	0.225798	-0.51776	0.969356	4.42464	0.632855	-5.98834	0.533894	0.89109	0	0	0.524258	-0.238715	1.28723	4.42464	1.43197	-4.86448	0.167372	0.771696
ENSMUSG00000101122	NA	predicted gene, 17971	processed_pseudogene	NA	NA	NA	NA	-1.9988	-0.743332	-0.914489	-0.716451	-0.112813	-2.75493	-3.44349	-2.38936	-3.6469	-2.11826	-1.57631	-1.52598	-1.58109	-0.0758687	-1.15913	-0.924085	-3.10044	-0.910171	-2.35062	-2.5082	-2.05562	1.65535	-0.740651	-3.88448	-0.382719	-1.6817	0.916258	-1.64901	-0.601041	-4.86145	0.552207	0.899418	0	0	-1.23199	-2.65203	0.188063	-1.64901	-1.76981	-4.33798	0.0866498	0.710595
ENSMUSG00000041779	NA	translocating chain-associating membrane protein 2	protein_coding	170829	Q924Z5	NA	NA	2.20711	2.42659	2.65597	2.63989	2.70564	2.50918	2.39949	2.24161	2.00654	2.33386	2.64806	2.62973	1.69777	2.46941	2.63342	3.18742	1.96134	2.09765	2.69377	1.99733	2.2743	2.49321	2.57549	2.15261	0.0463329	-0.327266	0.419931	2.40156	0.252436	-5.70537	0.802289	0.959876	0	0	-0.141813	-0.502257	0.21863	2.40156	-0.800843	-5.16035	0.429022	0.875655
ENSMUSG00000036104	NA	RAB3 GTPase activating protein subunit 1	protein_coding	226407	Q80UJ7	NA	NA	6.93971	6.93671	6.71981	6.77734	6.85235	6.67642	6.86326	6.83061	6.96504	6.93551	6.69011	6.55617	6.82706	6.82794	6.91743	6.94481	6.84412	7.05536	6.85041	6.69322	6.80891	6.71071	6.79322	6.78352	-0.128519	-0.269145	0.0121078	6.82499	-1.86023	-4.79708	0.0718974	0.589882	0	0	-0.0105927	-0.151084	0.129898	6.82499	-0.15347	-6.05501	0.878974	0.983275
ENSMUSG00000025933	NA	transmembrane protein 14A	protein_coding	75712	P56983	NA	NA	2.8682	2.7161	3.11761	3.02919	3.14941	2.96519	2.80823	3.11667	3.01131	3.05611	3.11985	3.41723	3.07628	2.85981	3.06693	3.11405	3.22509	2.73117	2.9673	2.93711	3.28621	3.20969	3.24849	3.48766	0.177042	-0.0682504	0.422335	3.06604	1.46913	-4.91071	0.151385	0.685409	0	0	0.111237	-0.135824	0.358299	3.06604	0.916457	-5.18319	0.366159	0.856857
ENSMUSG00000026240	NA	COP9 signalosome subunit 7B	protein_coding	26895	Q8BV13	NA	NA	3.11542	3.18646	3.11054	3.39423	3.58763	3.16223	3.28171	3.39781	3.30341	2.96448	3.31944	3.22261	2.94248	3.42564	3.33424	3.14712	3.38176	3.0859	2.76023	3.37444	3.53268	3.29966	3.21912	2.74488	-0.0755252	-0.343057	0.192006	3.22059	-0.574625	-5.76866	0.56949	0.906624	0	0	-0.00397516	-0.26473	0.256779	3.22059	-0.0310306	-5.59113	0.975434	0.997308
ENSMUSG00000070565	NA	RAS protein activator like 2	protein_coding	226525	NA	NA	NA	4.58206	4.68561	4.83719	4.72134	4.5619	4.76975	4.43548	4.50276	4.45288	4.386	4.6436	4.49639	5.00476	4.54089	4.66165	4.64794	4.44954	4.31948	4.67298	3.77984	4.31942	4.5262	4.14101	4.70173	-0.245682	-0.48786	-0.00350483	4.53502	-2.06494	-4.20837	0.0469591	0.536855	0	0	-0.210157	-0.445955	0.025641	4.53502	-1.81414	-4.3597	0.0788714	0.703082
ENSMUSG00000026241	NA	natriuretic peptide type C	protein_coding	18159	Q61839	NA	NA	0.650296	0.84163	1.23607	1.02548	-0.277872	0.052424	-0.273564	0.59046	0.440558	0.138076	0.653986	0.79595	0.960807	1.00566	0.715334	-1.61596	0.686156	0.399157	-0.391262	0.176298	0.796822	0.0929267	-0.860945	-2.01001	-0.802341	-1.67251	0.0678314	0.242853	-1.87979	-4.00883	0.0694721	0.582808	0	0	-0.227872	-0.965733	0.509989	0.242853	-0.629612	-4.91391	0.533517	0.903147
ENSMUSG00000025980	NA	heat shock protein 1 (chaperonin)	protein_coding	15510	P63038	NA	NA	7.27203	7.20035	7.44745	7.3679	6.67103	6.4701	7.2533	6.95666	7.0393	7.30357	6.61085	6.8178	7.17006	6.81273	7.06395	6.5153	6.66874	7.2591	7.22071	6.57205	6.80409	6.86848	7.12155	6.77105	-0.0230766	-0.377049	0.330895	6.96909	-0.135121	-6.44349	0.893732	0.978619	0	0	-0.0745441	-0.42441	0.275322	6.96909	-0.441601	-5.98492	0.663043	0.937677
ENSMUSG00000049881	NA	RIKEN cDNA 2810025M15 gene	transcribed_processed_pseudogene	NA	NA	NA	NA	4.27479	4.58579	4.24094	4.2537	4.6735	4.57342	4.53722	4.44493	4.381	4.70475	4.58898	4.66849	4.47228	4.2743	4.1368	4.32926	4.7463	4.69941	4.60228	4.69707	4.55745	4.35141	4.64754	4.54876	0.126617	-0.0810906	0.334325	4.4996	1.24082	-5.4451	0.223531	0.745873	0	0	0.125094	-0.0816609	0.331849	4.4996	1.23154	-5.12248	0.226934	0.798487
ENSMUSG00000073676	NA	heat shock protein 1 (chaperonin 10)	protein_coding	15528	Q64433	NA	NA	5.62192	5.59081	5.87054	5.50572	5.44675	5.35732	5.72393	5.35734	5.57146	5.84045	5.48397	5.52034	5.72966	5.36592	5.72293	5.64722	5.58115	5.77633	5.68219	5.74851	5.44245	5.51607	5.76333	5.27455	-0.0664214	-0.26075	0.127907	5.5892	-0.695726	-6.10317	0.491532	0.877728	0	0	0.0162092	-0.177928	0.210346	5.5892	0.16995	-5.95102	0.8661	0.981537
ENSMUSG00000025934	NA	glutathione S-transferase, alpha 3	protein_coding	14859	P30115	NA	NA	0.77059	1.18267	-0.0664925	0.491657	-0.112813	0.368452	0.300672	1.2089	0.382843	1.1212	0.395674	1.04477	0.353818	0.801647	0.470916	0.614335	0.881412	0.941306	-0.391262	0.661724	1.28225	0.68903	1.43567	0.311916	-0.0310652	-0.583153	0.521023	0.63087	-0.114534	-5.32639	0.909517	0.982119	0	0	0.309105	-0.250258	0.868468	0.63087	1.12481	-4.67042	0.268885	0.815414
ENSMUSG00000036086	NA	zinc finger, RAN-binding domain containing 3	protein_coding	226409	Q6NZP1	NA	NA	3.98264	3.64898	3.74315	3.79843	3.7084	3.68801	3.70422	3.93457	3.87404	3.50947	3.87045	3.68348	3.61454	4.07341	3.8039	3.36659	3.81365	3.49404	3.84796	3.67597	3.8908	4.19218	3.79291	3.89031	0.182801	-0.039179	0.40478	3.77509	1.67622	-4.74357	0.103263	0.636312	0	0	-0.000628426	-0.221938	0.220681	3.77509	-0.00577992	-5.69162	0.995424	0.999279
ENSMUSG00000099760	NA	predicted gene 28800	antisense	NA	NA	NA	NA	1.19998	0.104664	0.670473	0.0979933	0.350159	1.00757	0.424407	1.04063	0.834222	1.05166	1.16619	0.615378	0.839245	0.94081	0.514637	1.19139	0.599999	1.13612	1.04931	0.913263	0.555814	0.732751	-0.026955	1.00629	-0.149194	-0.614022	0.315635	0.750667	-0.653318	-5.1871	0.518134	0.887096	0	0	0.253243	-0.216157	0.722643	0.750667	1.09815	-4.69933	0.280185	0.82133
ENSMUSG00000058603	NA	ribosomal protein L28, pseudogene 1	processed_pseudogene	NA	NA	NA	NA	1.85465	1.85122	2.36647	2.32643	2.20912	1.85557	2.24021	1.58026	1.687	1.6776	2.05417	2.53122	1.79906	2.4345	2.31273	2.5228	2.29873	1.96715	1.57749	2.3065	2.32135	2.27399	2.39028	2.25166	-0.0358923	-0.389589	0.317804	2.11209	-0.206556	-5.6796	0.837642	0.967166	0	0	-0.0972813	-0.465051	0.270488	2.11209	-0.53842	-5.21941	0.593946	0.920852
ENSMUSG00000033488	NA	crystallin zeta like 2	protein_coding	226527	Q3UNZ8	NA	NA	6.17522	6.29185	6.08235	5.77042	6.20472	6.24063	6.19205	6.17076	6.25949	6.23488	6.12466	5.69888	5.95029	6.12494	6.09915	6.31432	6.38458	6.23471	6.05073	6.24812	6.07309	6.18384	6.09477	6.01286	-0.0723989	-0.258557	0.113759	6.13405	-0.79162	-6.08508	0.434306	0.853026	0	0	-0.0151197	-0.2011	0.170861	6.13405	-0.165479	-6.00278	0.869589	0.981581
ENSMUSG00000025979	NA	MOB family member 4, phocein	protein_coding	19070	Q6PEB6	NA	NA	4.62791	4.75364	4.9779	4.78202	4.28691	4.19427	4.50954	4.50815	4.29365	4.48824	4.51929	4.80968	4.57819	4.69139	4.30808	3.75774	4.42782	4.51609	4.33899	3.96753	4.58342	4.48205	4.67754	4.67903	0.0679381	-0.225117	0.360993	4.48996	0.473321	-6.06216	0.639388	0.925475	0	0	-0.0794084	-0.363163	0.204346	4.48996	-0.571365	-5.67646	0.57198	0.913595
ENSMUSG00000053333	NA	DIS3 like 3'-5' exoribonuclease 2	protein_coding	208718	Q8CI75	NA	NA	4.54599	4.31152	4.26661	4.34592	4.38337	4.41642	4.4646	4.5295	4.66447	4.25291	4.38681	4.39078	4.41493	4.48513	4.54263	4.41322	4.52454	4.45349	4.37276	4.54398	4.34999	4.43319	4.52389	4.3037	-0.0520488	-0.210984	0.106886	4.43001	-0.666589	-5.95955	0.509726	0.884855	0	0	0.0702795	-0.0884627	0.229022	4.43001	0.901164	-5.42987	0.374113	0.859816
ENSMUSG00000084106	NA	predicted pseudogene 6136	processed_pseudogene	NA	NA	NA	NA	1.46063	1.85122	1.80798	1.16703	1.05277	1.33253	1.76596	1.58026	1.58831	1.45328	1.88312	1.30542	1.38673	1.18437	1.68695	1.64938	1.89051	1.46108	1.86316	1.76126	1.8934	1.67789	1.38368	1.2448	0.0950313	-0.258036	0.448099	1.55549	0.547868	-5.4201	0.587515	0.912009	0	0	0.147671	-0.20837	0.503712	1.55549	0.844235	-4.96982	0.404692	0.867184
ENSMUSG00000103984	NA	predicted gene, 37447	TEC	NA	NA	NA	NA	-0.0319639	-0.432992	-0.348892	-2.40451	0.169587	-1.47482	-1.24186	-2.38936	-1.1444	-1.3813	-1.36986	-0.755459	0.0593711	-1.10982	0.176468	-0.458421	-1.33491	-1.04142	0.207375	-0.560668	-2.05562	-0.475357	-0.340113	-0.611463	-0.0121928	-0.840658	0.816273	-0.847933	-0.0299568	-5.07621	0.976284	0.995594	0	0	-0.595176	-1.51601	0.32566	-0.847933	-1.31562	-4.50966	0.197481	0.786549
ENSMUSG00000025978	NA	raftlin family member 2	protein_coding	74013	Q8CHX7	NA	NA	0.691518	0.916592	0.507744	0.575315	0.700102	1.09593	0.300672	1.01057	1.27593	1.31172	0.872996	0.21945	0.560269	0.38051	1.50383	1.50378	0.987022	1.36068	1.01861	1.2236	0.607344	0.499552	1.18535	0.870406	-0.127177	-0.598384	0.34403	0.882479	-0.549368	-5.27861	0.586498	0.911526	0	0	0.0417083	-0.449474	0.532891	0.882479	0.172841	-5.07733	0.863845	0.980808
ENSMUSG00000046994	NA	methionine-tRNA synthetase 2 (mitochondrial)	protein_coding	212679	Q499X9	NA	NA	2.22125	2.19024	2.31817	2.69703	2.23998	2.28946	2.91758	2.41226	1.71065	2.63662	2.43061	2.6949	2.7619	2.21897	2.11388	1.19139	2.19968	2.61612	2.3312	1.78248	2.53601	2.61503	1.9992	2.59125	0.104687	-0.32055	0.529925	2.32149	0.501297	-5.59448	0.619564	0.919638	0	0	0.163472	-0.240947	0.56789	2.32149	0.823083	-5.13591	0.416501	0.871843
ENSMUSG00000101940	NA	alkaline phosphatase pseudogene 1	transcribed_unprocessed_pseudogene	NA	NA	NA	NA	-2.65087	-3.80223	-1.47088	-3.2525	0.169587	-1.16997	-2.59549	-5.55929	-1.77244	-1.82876	-0.632895	0.167919	-2.86119	-0.978572	-1.85101	-0.924085	-1.51548	-1.9743	-2.35062	-0.923238	-0.271349	-0.123885	-1.13658	0.0224092	0.892339	-0.384907	2.16959	-1.63691	1.42628	-4.44246	0.16402	0.700533	0	0	-0.0351003	-1.5487	1.4785	-1.63691	-0.0473423	-4.75492	0.962551	0.994316
ENSMUSG00000099839	NA	predicted gene 29374	lincRNA	NA	NA	NA	NA	-1.06591	-2.57983	-0.604149	-1.87399	-1.62183	-0.704305	-1.85853	-1.31136	-2.06194	-1.58775	-0.232357	0.363839	-3.34662	-0.457739	-0.125188	-0.106949	-1.51548	-3.1118	-1.61365	-1.85612	0.266308	-0.0479358	-0.430311	-0.945882	0.682051	-0.418016	1.78212	-1.18456	1.26277	-4.56033	0.215769	0.740999	0	0	0.284591	-0.842846	1.41203	-1.18456	0.51411	-4.76417	0.610697	0.924175
ENSMUSG00000082935	NA	predicted gene 7658	processed_pseudogene	NA	NA	NA	NA	-0.814372	-0.342795	0.11408	-0.148167	-1.07434	-0.807398	-0.555964	-0.430004	-0.476979	-0.00278669	-0.753189	0.0589849	-0.176696	0.112576	-1.02789	-0.031	-0.212916	-0.30445	0.15188	-0.186272	-2.05562	-0.379142	-0.526526	-0.259991	-0.235254	-0.885477	0.414969	-0.422041	-0.736448	-4.93397	0.466726	0.866495	0	0	0.142704	-0.503935	0.789342	-0.422041	0.449201	-4.84979	0.656259	0.936396
ENSMUSG00000100215	NA	predicted gene 8292	processed_pseudogene	NA	NA	NA	NA	1.61859	1.21272	1.40744	1.24575	1.71116	1.95341	1.08007	1.15496	1.5096	1.05166	1.94242	1.91794	1.01795	1.75525	0.598295	1.78163	1.63291	1.86089	1.73684	1.65023	1.37437	1.72194	2.44204	1.84344	0.381556	-0.0622152	0.825327	1.5509	1.75011	-4.27723	0.0895089	0.615199	0	0	-0.0923655	-0.547429	0.362698	1.5509	-0.413148	-5.16031	0.682204	0.943027
ENSMUSG00000038349	NA	phospholipase C-like 1	protein_coding	227120	Q3USB7	NA	NA	1.94265	1.64623	2.06371	2.0329	1.79668	1.47114	1.89992	2.12019	1.75682	2.36286	1.73448	1.28138	1.55062	1.71704	2.2101	1.52909	1.17754	1.59969	1.71786	1.86435	2.29015	1.88583	1.51031	1.89688	0.215695	-0.160951	0.592341	1.7941	1.16567	-4.9982	0.252209	0.771061	0	0	0.0227838	-0.339542	0.38511	1.7941	0.127995	-5.29076	0.898939	0.986459
ENSMUSG00000056211	NA	R3H domain containing 1	protein_coding	226412	NA	NA	NA	5.69849	5.36686	5.6878	5.78587	5.51615	5.56506	5.4688	5.37219	5.66975	5.44058	5.32037	5.30914	5.25997	5.54976	5.58746	5.55935	5.26676	5.37604	5.44163	5.37007	5.6502	5.76008	5.72728	5.37369	0.119932	-0.0601486	0.300012	5.50514	1.35561	-5.43899	0.184543	0.71437	0	0	-0.177327	-0.356207	0.00155233	5.50514	-2.01782	-4.11796	0.0519052	0.679491
ENSMUSG00000026247	NA	endothelin converting enzyme-like 1	protein_coding	13599	Q9JMI0	NA	NA	7.0802	6.52383	6.63302	6.7199	6.61474	6.73377	6.8463	6.95715	7.22936	6.59636	6.69874	7.35864	6.32333	6.54874	6.58778	7.12161	6.87941	6.61441	6.95494	6.96144	6.8715	6.78333	6.71056	6.35034	0.0956001	-0.181172	0.372372	6.77914	0.71023	-6.18757	0.483925	0.873508	0	0	0.231396	-0.0425637	0.505355	6.77914	1.73673	-4.66834	0.0943488	0.71663
ENSMUSG00000026353	NA	UBX domain protein 4	protein_coding	67812	NA	NA	NA	6.26501	5.91488	6.16062	6.25092	5.55348	5.53509	5.66973	5.91594	5.81458	5.82099	5.40009	5.73252	5.75194	5.87887	5.53667	5.15629	5.3081	5.6045	5.67729	5.44516	5.97106	5.88523	5.73119	5.55362	0.164637	-0.110154	0.439427	5.73057	1.22787	-5.60883	0.229828	0.753147	0	0	-0.222331	-0.49014	0.0454788	5.73057	-1.70138	-4.65606	0.100072	0.721846
ENSMUSG00000026589	NA	SEC16 homolog B (S. cerevisiae)	protein_coding	89867	Q91XT4	NA	NA	2.98056	3.09259	3.11761	3.09445	3.64063	3.40638	3.08321	2.97599	2.68102	2.93581	3.12839	3.1381	3.25329	3.20867	2.98382	3.68641	2.7822	3.35743	3.14123	3.21972	3.3481	3.40475	2.96864	3.00223	-0.0308877	-0.302077	0.240302	3.1513	-0.231836	-5.9025	0.818115	0.963063	0	0	-0.219077	-0.493727	0.0555733	3.1513	-1.62362	-4.45009	0.114091	0.733708
ENSMUSG00000004031	NA	bone morphogenic protein/retinoic acid inducible neural-specific 2	protein_coding	240843	Q6DFY8	NA	NA	0.374661	0.340732	1.36052	0.765418	0.944521	1.06707	0.609622	1.31108	1.66295	1.21961	0.913073	0.21945	0.960807	1.44038	0.677366	1.78163	1.49649	0.632356	1.01861	1.47886	0.964279	0.895481	0.592773	1.40092	-0.0889679	-0.581007	0.403072	1.00536	-0.368045	-5.37894	0.71522	0.945659	0	0	0.133055	-0.3844	0.65051	1.00536	0.52339	-5.01735	0.604243	0.922535
ENSMUSG00000026355	NA	minichromosome maintenance complex component 6	protein_coding	17219	P97311	NA	NA	2.77539	2.26386	2.40166	2.71559	2.35721	2.8084	2.39949	2.76714	2.72814	2.66018	2.74006	2.94498	2.69339	2.58002	2.32506	2.78689	2.96565	2.76102	2.93478	2.89876	2.32135	1.63245	2.19292	2.90993	-0.186219	-0.538777	0.166338	2.60685	-1.07513	-5.25684	0.29021	0.796402	0	0	0.141525	-0.202704	0.485753	2.60685	0.836861	-5.16919	0.408765	0.869573
ENSMUSG00000038331	NA	special AT-rich sequence binding protein 2	protein_coding	212712	Q8VI24	NA	NA	0.691518	0.394171	0.745435	1.02548	0.608471	0.976873	0.609622	-0.00469856	0.125685	-0.158906	-0.322555	-0.121587	-0.0538395	-0.0102804	0.379285	0.175451	0.192341	-0.0761811	1.01861	0.567088	1.07824	-0.204055	0.396853	0.552924	0.471741	-0.00886673	0.95235	0.357748	1.99793	-3.85531	0.054126	0.555433	0	0	-0.706688	-1.17831	-0.235071	0.357748	-3.05004	-2.76718	0.00452108	0.539653
ENSMUSG00000038323	NA	RIKEN cDNA 1700066M21 gene	protein_coding	73467	Q9D9H8	NA	NA	2.58069	2.53762	2.90518	2.32643	2.5786	1.71384	2.31673	1.97209	2.21934	2.36286	2.45796	2.2753	2.63066	2.13449	1.97993	1.82315	2.29873	2.32782	2.35597	2.45923	1.93433	2.15048	2.50424	2.73513	0.15613	-0.196387	0.508647	2.31587	0.901518	-5.34771	0.373927	0.830603	0	0	-0.171733	-0.513752	0.170286	2.31587	-1.02205	-4.98088	0.314286	0.835778
ENSMUSG00000026356	NA	aspartyl-tRNA synthetase	protein_coding	226414	Q922B2	NA	NA	5.06042	5.09158	4.95637	5.10417	4.83634	4.69628	5.10418	4.78833	5.02198	5.02356	4.59515	4.91501	5.04827	4.7061	4.61722	4.45344	4.79074	5.03693	5.09508	4.61666	4.86589	4.70146	4.80408	4.94946	0.0625201	-0.15317	0.27821	4.86995	0.590006	-6.06483	0.559255	0.902139	0	0	-0.0462434	-0.256483	0.163997	4.86995	-0.447715	-5.78999	0.657321	0.937122
ENSMUSG00000100078	NA	predicted gene 6170	processed_pseudogene	NA	NA	NA	NA	-0.703341	-0.529208	-0.513952	-1.18211	-0.567379	-0.136021	-0.407865	-0.8044	-0.102584	-1.04026	-0.521864	-0.969584	-0.714353	-0.216731	-0.907596	-0.561515	-0.293086	-1.04142	0.0941649	-0.560668	-0.470658	-0.288944	-0.740651	-0.340161	0.249554	-0.306499	0.805607	-0.563341	0.913515	-4.82925	0.367681	0.827405	0	0	-0.0393261	-0.606689	0.528037	-0.563341	-0.141087	-4.87057	0.88867	0.984795
ENSMUSG00000045382	NA	chemokine (C-X-C motif) receptor 4	protein_coding	12767	NA	NA	NA	1.9764	2.361	2.01908	2.54969	2.28506	1.88893	2.12333	2.10605	1.9873	2.46	1.64211	2.31137	1.89369	1.99771	1.84943	1.71702	2.02884	1.96715	1.51288	1.2236	2.38178	2.19804	1.55801	1.32497	-0.225221	-0.600561	0.150119	1.97348	-1.22138	-4.95188	0.230704	0.753644	0	0	-0.0644512	-0.401986	0.273084	1.97348	-0.388669	-5.29936	0.700049	0.950576
ENSMUSG00000048495	NA	tRNA-yW synthesizing protein 5	protein_coding	68736	A2RSX7	NA	NA	0.650296	1.12061	0.418934	1.16703	0.743823	0.913448	0.742377	0.323356	1.03492	0.689091	0.149514	1.25692	0.901306	0.225787	-0.341999	0.356023	0.250056	0.941306	1.29963	-0.106102	1.18385	1.32487	-0.0991047	1.67011	0.49964	-0.104937	1.10422	0.700669	1.68218	-4.26061	0.102092	0.633624	0	0	-0.126894	-0.698774	0.444986	0.700669	-0.451652	-5.01742	0.654511	0.936077
ENSMUSG00000025971	NA	matrix AAA peptidase interacting protein 1	protein_coding	68115	Q8BHE8	NA	NA	3.01345	3.36436	3.06004	3.18379	2.73843	2.57214	3.07063	2.53347	2.68102	3.06496	2.97591	3.17119	2.96445	2.93666	2.85369	2.82826	2.56062	2.87461	2.79687	3.06382	2.90888	3.10545	3.05428	3.20651	0.18226	-0.0894181	0.453939	2.94098	1.36554	-5.00933	0.181434	0.711932	0	0	-0.0664452	-0.333958	0.201067	2.94098	-0.505577	-5.41897	0.616556	0.924829
ENSMUSG00000042581	NA	thrombospondin, type I, domain containing 7B	protein_coding	210417	Q6P4U0	NA	NA	3.68898	3.8536	3.30893	3.70866	3.83002	3.57982	3.56326	3.73303	3.533	3.59139	4.06532	3.09737	3.65112	3.57201	3.29717	4.06514	3.95917	3.33114	3.59059	3.32469	3.99604	3.56451	3.40013	4.09471	0.0231437	-0.284453	0.33074	3.64166	0.153274	-6.0155	0.879147	0.974896	0	0	-0.0696357	-0.376218	0.236947	3.64166	-0.462704	-5.56897	0.646715	0.934065
ENSMUSG00000026399	NA	CD55 molecule, decay accelerating factor for complement	protein_coding	13136	Q61475	NA	NA	1.38726	0.543549	1.28714	0.834959	1.27765	0.587461	1.15345	0.979871	1.07191	0.861558	1.43749	0.72641	1.01795	1.03703	1.0184	0.464958	0.80645	1.042	1.16596	0.913263	0.555814	1.1424	0.990532	0.720381	0.0129547	-0.394729	0.420639	0.959327	0.0646803	-5.38558	0.948824	0.989733	0	0	0.0493277	-0.340788	0.439443	0.959327	0.257375	-5.10724	0.798508	0.967202
ENSMUSG00000039384	NA	dual specificity phosphatase 10	protein_coding	63953	Q9ESS0	NA	NA	2.78495	2.67351	3.03037	2.71559	3.08288	2.58237	2.63119	3.21879	2.40476	2.66018	2.64806	2.60088	2.91265	2.81528	2.58297	1.97822	2.82081	3.13232	2.9673	2.6788	3.19652	2.61503	2.62112	3.12675	0.151225	-0.172563	0.475013	2.77005	0.950673	-5.41577	0.348767	0.822002	0	0	-0.106383	-0.42978	0.217014	2.77005	-0.669583	-5.29753	0.50784	0.894669
ENSMUSG00000044854	NA	RIKEN cDNA 1700056E22 gene	protein_coding	73363	NA	NA	NA	-0.100677	0.227521	0.670473	-0.148167	-0.112813	0.704501	-0.407865	0.222072	-0.102584	0.689091	-0.41877	-0.484157	0.560269	0.0524554	0.715334	0.238187	0.13222	0.180977	-0.765657	0.299154	-0.271349	-0.204055	0.0417578	-0.825588	-0.625221	-1.1772	-0.0732465	0.0371804	-2.30559	-3.46872	0.0276417	0.479111	0	0	-0.318995	-0.853588	0.215597	0.0371804	-1.21459	-4.57977	0.23325	0.800092
ENSMUSG00000039377	NA	H2.0-like homeobox	protein_coding	15284	Q61670	NA	NA	2.47841	2.29229	2.13514	1.97246	2.29979	2.40926	2.3894	1.98761	2.59468	2.84624	2.22309	1.75288	1.25031	1.93249	2.43154	1.95972	2.06145	2.27363	2.17294	2.20014	1.95436	2.08451	2.09931	2.04626	0.121681	-0.250017	0.493379	2.16033	0.666347	-5.45957	0.509879	0.884855	0	0	0.0175064	-0.326774	0.361787	2.16033	0.103503	-5.38541	0.918198	0.989061
ENSMUSG00000026254	NA	eukaryotic translation initiation factor 4E member 2	protein_coding	26987	Q8BMB3	NA	NA	5.03863	4.72525	4.90211	5.05947	4.86879	4.87962	4.93242	4.82117	4.88837	4.82685	4.8226	4.97621	4.90604	5.01652	4.92934	5.05101	4.87569	4.72488	4.80251	4.98937	4.97044	5.0536	4.99379	4.8148	0.0183969	-0.134677	0.171471	4.91123	0.244631	-6.22509	0.808276	0.960997	0	0	-0.0338121	-0.186751	0.119127	4.91123	-0.450009	-5.78377	0.655683	0.93612
ENSMUSG00000026255	NA	EF hand domain containing 1	protein_coding	98363	Q9D4J1	NA	NA	-0.703341	1.24217	0.816694	0.402848	0.700102	0.320357	-0.0374968	0.59046	0.322722	0.820336	0.00865113	0.615378	1.15163	-0.0102804	-0.0595992	1.02345	0.305552	0.347627	-0.0942802	-0.457574	0.266308	0.856487	-0.026955	0.870406	-0.223905	-0.84321	0.395399	0.386318	-0.735915	-5.05506	0.467046	0.866495	0	0	-0.0771926	-0.67394	0.519555	0.386318	-0.263301	-5.00081	0.793976	0.96688
ENSMUSG00000026158	NA	opioid growth factor receptor-like 1	protein_coding	70155	Q8VE52	NA	NA	3.57244	3.37103	3.47232	3.45071	3.0998	3.13468	3.08945	3.30799	3.06734	2.97391	3.10263	3.76377	3.44259	3.32123	2.99929	2.5228	2.79195	2.92821	3.32181	2.99278	3.74312	3.43153	3.36704	3.404	0.357775	0.0558325	0.659718	3.23635	2.41187	-3.3755	0.0216692	0.460889	0	0	-0.12359	-0.4158	0.16862	3.23635	-0.860906	-5.27108	0.395579	0.863825
ENSMUSG00000026156	NA	beta-1,3-glucuronyltransferase 2 (glucuronosyltransferase S)	protein_coding	280645	P59270	NA	NA	-0.413835	-0.632301	-1.16603	0.153488	-0.464285	-2.39236	-1.67795	-2.75193	-1.77244	-0.764627	-0.632895	-0.0588516	-1.42062	-0.978572	-1.02789	-0.79284	-0.898807	-0.30445	-1.12823	-1.40866	-1.31865	-1.87391	-0.99219	-0.184042	-0.220034	-1.09289	0.65282	-1.03762	-0.513116	-4.93879	0.611331	0.91751	0	0	-0.459378	-1.32858	0.409824	-1.03762	-1.07576	-4.61279	0.289932	0.824692
ENSMUSG00000073481	NA	mitochondrial amidoxime reducing component 2	protein_coding	67247	Q922Q1	NA	NA	6.39936	6.56592	6.43848	6.21714	6.45046	6.43736	6.44738	6.45299	6.34603	6.58487	6.37206	6.22616	6.4617	6.51711	6.47749	6.44307	6.57516	6.58133	6.64153	6.55519	6.33335	6.45905	6.44403	6.38659	-0.0383174	-0.176892	0.100258	6.45058	-0.562831	-6.26514	0.577401	0.90949	0	0	-0.0128871	-0.151895	0.12612	6.45058	-0.188705	-6.02128	0.851494	0.978213
ENSMUSG00000039349	NA	RIKEN cDNA C130074G19 gene	protein_coding	226777	Q8BGN9	NA	NA	2.96384	2.96596	2.82967	3.15689	2.84264	3.42356	2.93155	3.07371	2.94306	3.12544	3.13688	2.78316	3.21103	2.94495	2.5413	2.88817	2.94832	2.47916	2.9673	3.10651	3.23798	2.57955	3.03756	2.87485	0.123916	-0.151901	0.399732	2.95804	0.914476	-5.47107	0.367183	0.826906	0	0	-0.0432572	-0.308936	0.222422	2.95804	-0.331413	-5.49476	0.742454	0.95543
ENSMUSG00000026587	NA	astrotactin 1	protein_coding	11899	Q61137	NA	NA	4.9501	4.63933	4.91028	4.73504	4.40054	4.92455	4.72744	4.96525	4.99575	4.78996	4.70767	4.13307	5.02581	4.64634	4.55838	4.90639	4.80043	4.7071	4.87285	4.63427	4.56072	4.64823	4.2503	4.94313	-0.118875	-0.377859	0.140109	4.72637	-0.935731	-5.79292	0.356566	0.82395	0	0	-0.0522477	-0.308304	0.203809	4.72637	-0.415975	-5.77526	0.680263	0.94228
ENSMUSG00000026620	NA	MAP/microtubule affinity regulating kinase 1	protein_coding	226778	Q8VHJ5	NA	NA	4.93301	5.09965	4.81343	4.97343	4.90294	4.94452	4.9272	4.76827	4.8987	4.95141	4.90936	4.76051	5.00122	4.93145	5.09511	4.91602	4.7082	4.85974	4.88778	4.77588	4.79265	4.95091	4.97195	4.729	-0.0692601	-0.222927	0.0844065	4.89593	-0.917426	-5.83582	0.365659	0.8267	0	0	-0.0764339	-0.228647	0.0757788	4.89593	-1.02212	-5.39254	0.314251	0.835778
ENSMUSG00000026155	NA	small ArfGAP 1	protein_coding	98366	Q91VZ6	NA	NA	3.42747	3.22384	3.50505	2.99162	2.87249	2.71848	3.18587	3.13071	3.30341	2.93581	2.82654	3.36097	2.94984	3.1525	2.74776	2.81802	2.63833	2.90166	2.60358	2.81887	2.93936	2.91933	2.83949	2.73513	-0.0665795	-0.347667	0.214508	2.98109	-0.482133	-5.73806	0.632933	0.924718	0	0	0.00840702	-0.251123	0.267937	2.98109	0.0659358	-5.56322	0.947832	0.99179
ENSMUSG00000026154	NA	succinate dehydrogenase complex assembly factor 4	protein_coding	68002	Q8BTE0	NA	NA	4.33456	4.37934	4.23769	4.06762	4.33058	4.24346	4.45012	4.2909	4.13227	4.40355	4.1724	4.7186	4.16592	4.41225	4.20844	4.19733	4.30044	4.25801	4.4553	4.2562	4.16892	4.39968	4.36536	4.36818	0.0821372	-0.103436	0.267711	4.30488	0.90093	-5.75678	0.374235	0.830603	0	0	0.107903	-0.0757912	0.291597	4.30488	1.19565	-5.13602	0.240459	0.803592
ENSMUSG00000073530	NA	pappalysin 2	protein_coding	23850	NA	NA	NA	5.59638	5.20246	5.63086	5.41212	5.42677	5.04782	5.39382	5.58473	5.59548	5.35296	5.39479	4.96493	5.55001	5.06106	4.81378	5.17043	5.58255	5.39837	4.50874	5.2031	5.20595	4.97158	4.9609	5.52137	-0.204275	-0.50986	0.10131	5.27296	-1.37205	-5.37693	0.181421	0.711932	0	0	-0.00863344	-0.303501	0.286234	5.27296	-0.060096	-5.94185	0.952525	0.992534
ENSMUSG00000038305	NA	spermatogenesis associated, serine-rich 2-like	protein_coding	67198	Q91WJ7	NA	NA	1.95962	2.37436	2.04898	2.40856	2.00865	2.2515	2.1111	2.3536	2.16901	2.11269	2.17446	2.12127	2.29145	1.91572	2.43154	1.86351	2.06145	2.0009	2.11608	2.03317	1.74024	2.05037	2.17774	2.23792	-0.0371874	-0.316012	0.241637	2.12558	-0.271477	-5.63484	0.787737	0.958735	0	0	-0.00428522	-0.272708	0.264138	2.12558	-0.0324953	-5.36662	0.974275	0.997078
ENSMUSG00000054770	NA	potassium channel tetramerisation domain containing 18	protein_coding	51960	NA	NA	NA	2.68643	2.88427	3.0153	3.19706	2.51694	2.75513	2.77761	2.61564	2.54292	2.79396	2.51115	2.31137	2.82731	2.81528	2.82793	2.54778	2.46637	2.44278	2.69377	2.29177	2.53601	2.73812	2.82006	2.65468	-0.03581	-0.306683	0.235063	2.6779	-0.269095	-5.76776	0.789553	0.958735	0	0	-0.257007	-0.520089	0.00607499	2.6779	-1.98848	-3.90041	0.0552101	0.681581
ENSMUSG00000040782	NA	COP1, E3 ubiquitin ligase	protein_coding	26374	Q9R1A8	NA	NA	5.06042	4.8901	5.10076	4.93039	4.78495	4.61389	4.88474	4.81031	4.9064	4.91516	4.68759	4.83261	5.02407	4.95217	4.88838	4.50856	4.5592	4.84123	4.80026	4.71924	4.91273	5.09188	4.66398	4.77254	0.0237379	-0.171215	0.218691	4.83965	0.247846	-6.20668	0.805809	0.960672	0	0	-0.0573491	-0.249402	0.134704	4.83965	-0.607816	-5.70128	0.547521	0.909133
ENSMUSG00000039318	NA	RAB3 GTPase activating protein subunit 2	protein_coding	98732	NA	NA	NA	6.41406	6.3954	6.37645	6.32076	6.27811	6.35247	6.34474	6.51786	6.30971	6.17891	6.20151	6.33091	6.3311	6.32799	6.46779	6.39999	6.28283	6.21238	6.21374	6.25477	6.407	6.31187	6.22236	6.23748	-0.0635825	-0.193236	0.0660712	6.32042	-0.998206	-5.91704	0.325533	0.814787	0	0	-0.0403471	-0.169301	0.0886071	6.32042	-0.63686	-5.83695	0.528664	0.901754
ENSMUSG00000063558	NA	aldehyde oxidase 1	protein_coding	11761	NA	NA	NA	3.72417	3.63795	3.48878	3.84131	3.39541	3.43489	3.59433	3.97404	3.67803	3.34481	3.30445	3.28441	3.91077	3.42564	3.81705	3.68078	3.3882	3.29078	3.38935	3.59434	3.54594	3.62956	3.34681	3.67776	-0.0626625	-0.317095	0.19177	3.55831	-0.501305	-5.88519	0.619526	0.919638	0	0	-0.0540383	-0.306097	0.198021	3.55831	-0.436382	-5.56628	0.665437	0.938214
ENSMUSG00000026153	NA	family with sequence similarity 135, member A	protein_coding	68187	Q6NS59	NA	NA	3.38412	2.95711	3.21973	3.53148	3.28136	3.24829	3.01266	2.97599	2.78494	2.83593	2.89817	3.34946	3.77647	3.02534	2.71064	2.33465	2.99126	2.91941	2.93478	2.66744	3.16247	3.31412	3.19669	3.41014	0.136193	-0.198686	0.471073	3.08011	0.827819	-5.56984	0.413794	0.845074	0	0	-0.285444	-0.610836	0.0399488	3.08011	-1.78558	-4.23117	0.0834754	0.708253
ENSMUSG00000026409	NA	6-phosphofructo-2-kinase/fructose-2,6-biphosphatase 2	protein_coding	18640	NA	NA	NA	2.43051	2.68427	2.76808	3.12947	2.9585	2.69038	2.68991	2.49056	2.44761	2.28924	2.90812	3.16464	2.3813	2.8243	2.99158	2.88817	2.09333	2.35417	2.61388	2.2769	2.87774	2.66102	2.73961	2.33146	-0.00812051	-0.347399	0.331158	2.65353	-0.0487185	-5.78854	0.961441	0.992915	0	0	-0.101508	-0.426051	0.223036	2.65353	-0.636638	-5.30957	0.528807	0.901754
ENSMUSG00000015829	NA	tenascin R	protein_coding	21960	Q8BYI9	NA	NA	5.12767	5.09562	4.99528	4.88192	5.25988	4.74946	4.97858	4.83196	4.79189	4.65872	5.15056	4.62854	5.09549	4.6181	5.10765	5.2179	4.92304	5.10639	4.9803	4.838	4.78708	4.87001	4.85031	5.38465	-0.0546498	-0.276872	0.167573	4.95537	-0.500574	-6.13851	0.620035	0.919638	0	0	-0.174382	-0.397119	0.0483558	4.95537	-1.59358	-4.72311	0.120682	0.739507
ENSMUSG00000046404	NA	YOD1 deubiquitinase	protein_coding	226418	Q8CB27	NA	NA	2.1192	1.97913	2.31817	2.06219	1.24759	2.26426	2.28443	2.01814	1.687	2.47336	2.20706	2.44726	2.22019	2.01357	1.99544	1.34181	1.75754	1.93259	1.81037	1.65023	2.24206	1.86633	2.32285	2.49056	0.172578	-0.210859	0.556014	2.03131	0.916132	-5.26899	0.366327	0.826906	0	0	0.182637	-0.184286	0.54956	2.03131	1.01317	-4.94499	0.318444	0.837965
ENSMUSG00000042510	NA	expressed sequence AA986860	protein_coding	212439	Q8BI29	NA	NA	2.35555	2.3063	1.73628	2.48626	2.34307	2.3019	2.3587	2.3049	2.68102	2.33386	2.7176	2.22576	1.9535	2.29877	2.69172	2.49738	1.69657	2.36717	1.91408	2.41915	2.12318	2.34614	2.09931	2.01437	-0.10104	-0.4335	0.23142	2.27386	-0.618616	-5.52366	0.540469	0.894746	0	0	0.171518	-0.144849	0.487885	2.27386	1.10354	-4.911	0.277876	0.819051
ENSMUSG00000090394	NA	RIKEN cDNA 4930523C07 gene	protein_coding	67647	NA	NA	NA	0.881621	0.84163	-0.132081	0.800607	-0.36807	0.219074	-0.273564	0.506802	0.322722	0.203664	0.789338	0.536307	0.989662	0.38051	0.598295	0.516488	0.13222	0.238692	1.5984	1.09384	0.840544	0.024214	0.498136	0.759375	0.325538	-0.204025	0.855101	0.499934	1.25127	-4.72249	0.219743	0.743805	0	0	-0.0513829	-0.619013	0.516247	0.499934	-0.184256	-5.00066	0.854955	0.97896
ENSMUSG00000064294	NA	aldehyde oxidase 3	protein_coding	71724	G3X982	NA	NA	3.06925	2.61844	2.68483	2.82217	2.29979	2.61264	2.49668	3.0369	2.54292	2.24319	2.27014	2.17446	3.02842	2.27265	2.81924	2.59649	2.44182	2.56062	3.41315	2.60926	2.43979	2.90984	2.49201	2.77373	0.156646	-0.180828	0.49412	2.63452	0.944812	-5.40165	0.351707	0.822189	0	0	-0.222528	-0.567622	0.122565	2.63452	-1.31255	-4.74475	0.198503	0.786549
ENSMUSG00000026618	NA	isoleucine-tRNA synthetase 2, mitochondrial	protein_coding	381314	Q8BIJ6	NA	NA	5.29582	5.29317	5.16702	5.33921	5.30436	5.24265	5.28239	5.24726	5.18493	5.2864	5.0972	5.17691	5.39552	5.15697	5.31351	5.21985	5.4192	5.30351	5.3886	5.08639	5.06563	5.21645	5.05325	5.49128	-0.0816648	-0.237116	0.0737868	5.25114	-1.06932	-5.74147	0.292782	0.797158	0	0	-0.0591082	-0.214071	0.0958543	5.25114	-0.776405	-5.64034	0.443108	0.8808
ENSMUSG00000026417	NA	polymeric immunoglobulin receptor	protein_coding	18703	O70570	NA	NA	-3.87327	-1.29973	-2.75099	-2.76708	-2.15234	-1.31436	-1.12156	-0.273885	-0.708305	-1.20073	-0.41877	1.9488	-0.810568	-1.41467	-2.38153	-2.50905	-1.33491	-0.910171	-0.235143	-0.923238	-3.64058	-1.87391	-1.47762	-2.29952	-0.165836	-1.4116	1.07992	-1.4893	-0.27111	-4.91704	0.78804	0.958735	0	0	2.10021	0.903857	3.29657	-1.4893	3.57523	-3.19032	0.00113075	0.539653
ENSMUSG00000026617	NA	bisphosphate 3'-nucleotidase 1	protein_coding	23827	Q9Z0S1	NA	NA	5.16107	4.87843	5.41822	5.10944	4.36948	4.44193	4.85389	4.82117	4.9468	4.91271	4.58278	4.96682	4.73766	4.60247	4.56359	4.10356	4.58746	4.52482	4.51974	4.40725	4.74743	4.75014	4.89045	4.35233	0.0820923	-0.212114	0.376298	4.71874	0.570185	-6.03738	0.572856	0.907854	0	0	-0.0526797	-0.330691	0.225332	4.71874	-0.387209	-5.80513	0.701373	0.950967
ENSMUSG00000058267	NA	mitochondrial ribosomal protein S14	protein_coding	64659	Q9CR88	NA	NA	4.18743	4.31844	4.24094	4.19541	4.10609	3.83646	4.20181	4.02755	4.1626	4.37181	3.97355	4.09909	4.08801	4.26108	3.99737	3.85603	3.87455	4.25102	4.12871	4.33729	4.34999	4.09502	4.2503	4.04428	0.140307	-0.0574944	0.338108	4.13562	1.44383	-5.13011	0.15833	0.693597	0	0	-0.00736716	-0.203106	0.188372	4.13562	-0.0766107	-5.75808	0.939402	0.991013
ENSMUSG00000097261	NA	RIKEN cDNA 4930532G15 gene	lincRNA	NA	NA	NA	NA	-2.2883	-1.68675	-2.38842	-1.18211	-0.798704	-0.807398	-2.30599	-1.03573	-0.983939	-0.644333	-1.81732	-0.569046	-2.49862	-0.644153	-1.46399	-2.14648	-1.03005	-1.34627	-3.93558	-1.61512	-2.41819	-1.24588	-1.29704	-1.56255	-0.500045	-1.50212	0.502027	-1.57133	-1.01573	-4.67241	0.31724	0.810617	0	0	0.280681	-0.620934	1.1823	-1.57133	0.633665	-4.73272	0.530722	0.902408
ENSMUSG00000014226	NA	calcyclin binding protein	protein_coding	12301	Q9CXW3	NA	NA	5.54388	5.44807	5.75284	5.73902	4.58011	4.57599	5.20828	5.10338	5.24488	5.43034	4.48978	5.02046	4.97801	4.99272	5.26153	4.54933	4.58466	4.85282	5.07285	4.91206	5.48268	5.32933	5.41072	4.80552	0.288705	-0.150852	0.728262	5.09872	1.36209	-5.37102	0.186945	0.716344	0	0	-0.19339	-0.620709	0.23393	5.09872	-0.93853	-5.49901	0.358157	0.853838
ENSMUSG00000103006	NA	RIKEN cDNA 4933417C20 gene	TEC	NA	NA	NA	NA	-1.2103	-0.432992	-3.23642	-2.40451	-2.51491	-0.91843	-1.85853	-1.03573	-0.839549	-0.533301	-2.10683	-1.22112	-1.02469	-2.33221	-3.96649	-5.3164	-3.83741	-0.789877	-1.43308	-2.14563	-2.05562	-2.52598	-1.92508	-2.01001	0.836093	-0.451262	2.12345	-1.98646	1.32198	-4.50497	0.19538	0.722849	0	0	0.511512	-0.520298	1.54332	-1.98646	1.00908	-4.62482	0.320372	0.838009
ENSMUSG00000079554	NA	aldehyde oxidase 2	protein_coding	213043	Q5SGK3	NA	NA	-0.814372	-1.4803	-1.47088	-0.28903	-1.62183	-1.47482	-1.51749	-1.03573	-2.90994	-2.96626	-0.884434	-0.328038	-1.58109	-2.69478	-1.64456	-0.672546	-0.564388	-0.789877	-3.19862	-1.06763	-0.181151	-1.6329	-1.47762	-1.07713	-0.126293	-1.11832	0.865732	-1.39064	-0.259135	-4.95035	0.797161	0.959026	0	0	-0.372781	-1.36058	0.615018	-1.39064	-0.768161	-4.69918	0.447922	0.882355
ENSMUSG00000103839	NA	predicted gene, 37607	TEC	NA	NA	NA	NA	-0.504032	-0.994871	-0.00375678	0.0402778	-0.112813	-0.517892	-1.85853	-1.03573	-0.983939	-1.3813	-0.147468	-0.858553	0.214094	-0.216731	0.331191	-0.106949	-0.778513	-0.678846	-0.765657	-0.560668	-1.31865	-0.204055	0.343413	0.939947	-0.0508256	-0.719211	0.61756	-0.465001	-0.154783	-5.1357	0.877947	0.974755	0	0	-0.731855	-1.48394	0.0202344	-0.465001	-1.98072	-4.09596	0.0561144	0.681763
ENSMUSG00000016528	NA	MAP kinase-activated protein kinase 2	protein_coding	17164	P49138	NA	NA	6.43393	6.31628	6.32849	6.24694	6.27253	6.19552	6.43517	6.25969	6.31455	6.19008	6.54542	6.50323	6.30694	6.36939	6.2747	6.34315	6.34623	6.29121	6.29043	6.63099	6.317	6.38048	6.29893	6.24609	0.0380757	-0.104361	0.180512	6.33906	0.54412	-6.26428	0.590062	0.912766	0	0	0.07711	-0.0649592	0.219179	6.33906	1.10479	-5.45099	0.277342	0.818947
ENSMUSG00000051223	NA	basic leucine zipper and W2 domains 1	protein_coding	66882	Q9CQC6	NA	NA	5.66395	5.43538	5.67467	5.50705	5.37904	5.04227	5.5469	5.34384	5.33894	5.3256	5.43835	5.56957	5.52928	5.34571	5.10587	4.80384	5.156	5.30689	5.23016	5.12011	5.3107	5.22986	5.46177	5.38309	0.0763963	-0.133936	0.286729	5.3437	0.739322	-6.03019	0.465003	0.865135	0	0	-0.0195776	-0.223815	0.18466	5.3437	-0.195115	-5.93171	0.846514	0.977158
ENSMUSG00000016526	NA	dual-specificity tyrosine-(Y)-phosphorylation regulated kinase 3	protein_coding	226419	Q922Y0	NA	NA	3.21066	3.17887	2.96129	3.06581	3.05711	2.87651	3.17416	3.13768	2.92295	2.98327	2.69479	3.17772	3.00741	2.85981	3.13154	2.68922	2.65978	2.69039	2.92654	2.95591	3.05523	2.93812	2.79042	3.2821	0.14482	-0.0962418	0.385882	2.97614	1.22283	-5.17279	0.230161	0.753497	0	0	-0.0265669	-0.258341	0.205207	2.97614	-0.233315	-5.52341	0.816976	0.971092
ENSMUSG00000026615	NA	glutamyl-prolyl-tRNA synthetase	protein_coding	107508	Q8CGC7	NA	NA	7.40538	6.95794	7.20341	7.36753	6.86354	6.78561	7.02554	6.92024	7.10826	6.94932	6.58705	6.96611	7.03989	6.81951	6.76737	6.48166	6.67862	7.15334	6.98997	6.54359	6.93338	6.89097	7.01129	6.74336	0.0270595	-0.207444	0.261563	6.9247	0.23605	-6.42019	0.815061	0.963022	0	0	-0.171089	-0.402172	0.059994	6.9247	-1.51456	-4.99855	0.14076	0.755769
ENSMUSG00000039246	NA	lysophospholipase-like 1	protein_coding	226791	NA	NA	NA	2.80387	3.05989	2.64623	2.70634	2.97694	2.62259	3.09567	2.96035	2.80705	2.94543	2.74006	2.89039	3.06954	3.12358	2.92022	2.8485	3.28844	3.26323	3.231	2.95591	3.29409	3.1545	3.00351	3.14894	0.0454947	-0.174779	0.265769	2.98151	0.420402	-5.82471	0.676951	0.937114	0	0	0.119947	-0.112109	0.352002	2.98151	1.05212	-5.03999	0.300485	0.829045
ENSMUSG00000048000	NA	GRB10 interacting GYF protein 2	protein_coding	227331	Q6Y7W8	NA	NA	5.00632	4.59438	5.10076	4.88807	4.90294	4.61887	4.72343	4.96329	4.79742	4.67904	4.74423	4.65919	4.81627	4.80734	4.89253	4.76973	4.61518	4.68391	4.53609	4.74649	4.80098	5.04712	4.69097	4.6456	-0.0247211	-0.21318	0.163738	4.78042	-0.267005	-6.19276	0.791148	0.95888	0	0	-0.0915469	-0.277267	0.0941737	4.78042	-1.00335	-5.39667	0.323085	0.838951
ENSMUSG00000026141	NA	collagen, type XIX, alpha 1	protein_coding	12823	Q0VF58	NA	NA	-0.703341	-1.68675	-2.75099	0.258458	-1.2348	-1.47482	-2.59549	-0.605091	-0.983939	-0.243795	-1.81732	-0.969584	-0.539266	-1.10982	-3.96649	-0.031	-0.667481	-1.34627	-0.235143	-1.61512	-0.977618	-1.24588	-1.13658	-1.56255	0.178514	-0.904273	1.2613	-1.21836	0.33558	-4.96045	0.739338	0.948559	0	0	0.02233	-1.05761	1.10227	-1.21836	0.0420881	-4.81414	0.966685	0.99543
ENSMUSG00000100131	NA	predicted gene 28439	unprocessed_pseudogene	NA	NA	NA	NA	1.61859	1.68963	1.80798	1.62524	1.91614	1.65688	1.87121	1.23513	1.56255	1.80984	1.84219	1.23205	1.89369	1.36823	2.36144	2.11823	1.99548	1.13612	1.91408	1.76126	1.40381	1.72194	0.681582	2.77373	-0.0890348	-0.563436	0.385367	1.70821	-0.382016	-5.52679	0.704929	0.942074	0	0	-0.130971	-0.613706	0.351763	1.70821	-0.55225	-5.14325	0.584545	0.917337
ENSMUSG00000067736	NA	predicted gene 10222	unprocessed_pseudogene	NA	NA	NA	NA	-1.37077	-0.994871	-1.03478	-0.716451	-0.192983	-1.03872	-0.339153	-1.6524	-0.476979	-0.533301	-0.147468	-0.569046	-2.20912	-1.25421	-0.507058	-0.272008	-0.898807	-0.678846	-0.876689	-0.271161	-1.31865	-0.809776	-1.47762	-0.945882	0.0501606	-0.678003	0.778324	-0.857781	0.140217	-5.02015	0.889351	0.977236	0	0	0.26833	-0.41612	0.952781	-0.857781	0.797986	-4.72722	0.430655	0.875966
ENSMUSG00000026034	NA	CDC-like kinase 1	protein_coding	12747	P22518	NA	NA	4.00325	4.42178	4.88563	5.03751	5.0582	4.81167	4.28307	4.13594	4.141	4.39305	4.6991	4.93442	4.5126	4.87616	4.63218	4.67086	4.06748	4.24751	4.61003	4.42423	4.78987	5.0536	4.93404	4.95996	0.292629	-0.0580425	0.643301	4.60763	1.71583	-4.82311	0.0981628	0.62759	0	0	-0.272513	-0.625992	0.0809662	4.60763	-1.58519	-4.6943	0.125089	0.742018
ENSMUSG00000101939	NA	predicted gene 28438	unprocessed_pseudogene	NA	NA	NA	NA	1.61859	1.381	1.38417	1.21998	0.405654	0.812754	0.742377	1.2862	0.69887	1.42606	0.605892	0.69034	1.53112	0.520234	0.470916	1.09299	1.05336	0.238692	1.16596	0.874269	1.07824	0.221251	1.02488	1.29874	0.126497	-0.379653	0.632647	0.951772	0.508707	-5.27619	0.614384	0.918283	0	0	-0.240238	-0.720245	0.23977	0.951772	-1.01873	-4.7864	0.315832	0.836661
ENSMUSG00000101111	NA	predicted gene 28437	unprocessed_pseudogene	NA	NA	NA	NA	3.58343	3.46768	3.76133	3.84973	4.23424	3.94749	3.9123	3.04434	3.27989	3.57909	4.0786	3.53884	3.84123	3.68522	3.41721	3.07162	3.83737	3.27707	4.00889	3.58229	3.57212	4.22317	2.67619	4.46277	0.231587	-0.245662	0.708835	3.66384	1.00135	-5.54182	0.326615	0.81636	0	0	-0.232254	-0.700443	0.235935	3.66384	-1.02367	-5.2052	0.316167	0.836693
ENSMUSG00000026721	NA	RAB GTPase activating protein 1-like	protein_coding	29809	A6H6A9	NA	NA	2.92979	2.64072	2.82967	3.38846	2.6261	2.62259	3.02575	2.76714	2.60734	2.95499	2.72887	2.99019	2.79498	2.90301	2.83656	2.08448	2.37853	2.1736	3.04551	2.37793	2.87774	2.61503	2.71878	3.22055	0.273709	-0.0599742	0.607392	2.75576	1.66964	-4.5565	0.10457	0.636942	0	0	0.00983356	-0.306235	0.325902	2.75576	0.0633282	-5.50555	0.949892	0.992121
ENSMUSG00000100862	NA	predicted gene 10925	unprocessed_pseudogene	NA	NA	NA	NA	2.56968	2.33391	2.78595	1.98781	2.80186	2.55146	2.81578	2.01814	2.34556	2.34844	2.61199	2.3232	2.40291	2.13449	3.16622	2.66659	2.63833	2.06611	3.14834	2.98365	2.46794	2.46756	1.62672	3.66241	0.227871	-0.262991	0.718732	2.53854	0.951387	-5.37828	0.349636	0.822189	0	0	-0.0840886	-0.590479	0.422302	2.53854	-0.340314	-5.37824	0.736187	0.954969
ENSMUSG00000102070	NA	predicted gene 28661	unprocessed_pseudogene	NA	NA	NA	NA	3.87939	3.98568	3.72474	3.70866	4.54037	4.20424	3.90169	3.54662	3.78772	4.03148	4.25268	3.651	3.95898	3.65015	4.51329	3.9339	4.23406	3.96501	4.34519	4.56862	3.72574	4.11993	2.68696	4.65338	-0.0200517	-0.52548	0.485377	3.98206	-0.082216	-6.09855	0.935209	0.987747	0	0	-0.147175	-0.65848	0.36413	3.98206	-0.596511	-5.55825	0.556847	0.911246
ENSMUSG00000101249	NA	predicted gene 29216	unprocessed_pseudogene	NA	NA	NA	NA	3.11542	3.06814	3.15933	3.14324	3.58162	3.48484	3.24301	2.34158	3.01131	2.95499	3.31944	3.11107	3.30587	3.34649	2.99929	2.63197	3.55777	2.60519	3.43656	3.27316	3.10984	3.46432	1.94641	3.71791	0.0805708	-0.37623	0.537371	3.12203	0.362081	-5.84784	0.72014	0.945708	0	0	-0.261354	-0.71316	0.190452	3.12203	-1.1875	-4.95676	0.245482	0.805871
ENSMUSG00000039239	NA	transforming growth factor, beta 2	protein_coding	21808	P27090	NA	NA	2.83179	2.79769	2.7948	3.02919	2.32879	2.99613	2.30605	2.78501	2.43347	2.66018	2.33058	2.39218	3.04226	2.74104	2.92833	1.90277	2.74254	2.91941	2.82375	2.37793	2.8882	2.50587	2.77031	2.61271	-0.0651625	-0.383283	0.252958	2.66421	-0.41694	-5.73153	0.679456	0.938216	0	0	-0.323721	-0.642928	-0.00451382	2.66421	-2.06427	-3.78197	0.0470269	0.672088
ENSMUSG00000001305	NA	ribosomal RNA processing 15 homolog (S. cerevisiae)	protein_coding	67223	Q9CYX7	NA	NA	3.0053	2.70557	2.78595	3.26792	2.71665	2.82573	2.3894	2.82873	2.60734	2.84624	2.64806	2.7917	2.56507	2.96954	2.61345	2.34893	2.7822	2.36717	2.54015	2.66744	2.69927	2.36015	2.49201	2.38231	-0.0911098	-0.364676	0.182456	2.67526	-0.677908	-5.5712	0.502615	0.882534	0	0	-0.210171	-0.466367	0.0460252	2.67526	-1.66981	-4.35195	0.104535	0.725351
ENSMUSG00000118401	NA	NA	NA	NA	NA	NA	NA	0.984715	-0.863627	0.372392	1.16703	0.405654	0.052424	0.742377	0.630537	1.21108	0.544701	0.605892	0.11448	1.17694	0.764653	0.425828	0.566241	0.554911	-0.789877	0.587979	-0.106102	0.0598567	0.775186	0.681582	-0.340161	-0.189355	-0.840224	0.461514	0.430196	-0.592175	-5.12941	0.557819	0.901685	0	0	0.259236	-0.358521	0.876993	0.430196	0.85417	-4.81698	0.399246	0.865492
ENSMUSG00000026259	NA	neuronal guanine nucleotide exchange factor	protein_coding	53972	Q8CHT1	NA	NA	3.46361	3.13245	3.17975	3.5367	3.44261	2.96519	3.19748	3.35061	3.16474	3.42262	3.03159	3.16464	3.14843	3.59853	3.34639	3.15527	2.87684	3.04605	3.231	3.00186	3.37064	3.71923	2.71878	2.69546	-0.0823816	-0.38363	0.218867	3.20669	-0.556638	-5.77211	0.581577	0.91061	0	0	-0.0621229	-0.353732	0.229486	3.20669	-0.433629	-5.50817	0.667415	0.93863
ENSMUSG00000026035	NA	peptidylprolyl isomerase (cyclophilin)-like 3	protein_coding	70225	Q9D6L8	NA	NA	3.40286	3.01795	2.9924	3.24894	3.25893	3.35956	3.24301	3.11667	3.31888	2.96448	3.28167	3.22261	3.2293	3.59853	3.1245	2.99194	2.93957	3.1093	3.34054	3.39525	2.95933	3.1863	3.40013	3.29543	0.0967725	-0.138154	0.331699	3.20825	0.838469	-5.59899	0.407875	0.842728	0	0	-0.0220063	-0.255371	0.211358	3.20825	-0.191946	-5.56478	0.848975	0.97783
ENSMUSG00000073725	NA	LMBR1 domain containing 1	protein_coding	68421	Q8K0B2	NA	NA	5.82196	5.83742	5.71836	5.88858	5.86323	5.71093	5.71789	5.75982	5.78564	5.70546	5.69407	5.69091	5.6415	5.72368	5.73568	5.6195	5.67632	5.64775	5.71128	5.62769	5.63632	5.63749	5.73638	5.83719	0.0244768	-0.0981358	0.147089	5.72604	0.406337	-6.27006	0.687151	0.939605	0	0	-0.0807793	-0.201891	0.0403323	5.72604	-1.35763	-5.11935	0.183907	0.781397
ENSMUSG00000040423	NA	RING CCCH (C3H) domains 1	protein_coding	381305	Q4VGL6	NA	NA	4.19462	4.33903	4.20487	4.66993	4.00641	4.33102	3.98445	4.04619	3.95549	3.83852	4.33612	4.19552	4.34128	4.22067	4.36592	3.86102	3.70434	3.70326	4.19542	3.67597	4.17747	4.26099	4.11334	4.50354	0.115753	-0.15486	0.386366	4.13439	0.870758	-5.74673	0.390273	0.833174	0	0	-0.235685	-0.500343	0.0289723	4.13439	-1.81285	-4.31414	0.0791004	0.703082
ENSMUSG00000026036	NA	Ngg1 interacting factor 3-like 1 (S. pombe)	protein_coding	65102	Q9EQ80	NA	NA	4.33131	4.55092	4.56965	4.31279	4.29428	4.13989	4.38051	4.42798	4.53466	4.54312	4.10911	4.4727	4.17223	4.40024	4.55838	4.27418	4.25887	4.1266	4.15717	4.49019	4.3386	4.29784	4.40503	4.26357	0.0238261	-0.169173	0.216825	4.35041	0.251284	-6.12296	0.803172	0.959922	0	0	0.0460082	-0.142941	0.234957	4.35041	0.495631	-5.68739	0.623481	0.927677
ENSMUSG00000043467	NA	zinc finger and BTB domain containing 37	protein_coding	240869	NA	NA	NA	2.59162	2.51368	2.77704	2.8809	2.66073	2.94947	2.53379	2.80266	2.11686	2.6247	2.69479	2.53122	3.06954	2.31165	2.81049	2.73345	2.60554	1.94997	2.69377	1.76126	2.43979	2.51841	2.3502	3.17801	-0.0865904	-0.456027	0.282846	2.58748	-0.477087	-5.67137	0.636484	0.925366	0	0	-0.177752	-0.533683	0.178178	2.58748	-1.01652	-5.03356	0.316867	0.836962
ENSMUSG00000026037	NA	origin recognition complex, subunit 2	protein_coding	18393	Q60862	NA	NA	4.53188	4.25847	4.46541	4.5354	4.15144	4.10483	4.21329	4.08997	4.1754	4.29113	4.0786	4.32761	4.08801	4.11442	3.99737	3.69203	3.49947	4.0957	4.03596	4.20604	4.02948	4.40981	4.61971	3.9631	0.288035	0.0457238	0.530347	4.1656	2.41957	-3.47904	0.0212854	0.460889	0	0	-0.146198	-0.377342	0.0849468	4.1656	-1.28743	-5.02806	0.207011	0.791595
ENSMUSG00000039210	NA	G patch domain containing 2	protein_coding	67769	Q7TQC7	NA	NA	4.11731	3.84403	3.8404	4.14153	3.46237	3.64473	3.87302	3.85645	3.72524	3.77521	3.73168	3.82743	4.11772	3.47801	3.70829	3.73072	3.63562	3.85859	3.74858	3.57014	3.63554	3.85401	3.75248	3.99612	0.00335396	-0.2283	0.235008	3.78855	0.0294703	-6.04772	0.976669	0.995594	0	0	-0.0434299	-0.27009	0.18323	3.78855	-0.390015	-5.63272	0.699063	0.950117
ENSMUSG00000104394	NA	predicted gene, 37254	TEC	NA	NA	NA	NA	0.323131	0.762558	0.507744	0.933363	0.169587	0.270604	0.710316	0.168633	0.194398	-0.243795	0.277838	0.495084	0.214094	0.606391	0.229907	0.516488	-0.293086	1.16618	0.410192	0.239033	0.132006	0.775186	0.396853	0.202981	-0.039985	-0.527902	0.447932	0.381904	-0.166808	-5.25598	0.868551	0.973506	0	0	-0.206309	-0.688704	0.276086	0.381904	-0.870527	-4.79562	0.390379	0.863665
ENSMUSG00000085054	NA	predicted gene 15834	lincRNA	NA	NA	NA	NA	-2.65087	-1.68675	-2.38842	-0.445149	-1.2348	-2.75493	-1.67795	-1.85885	-0.277671	-3.70323	-1.36986	-1.22112	-2.49862	-0.644153	-1.85101	-1.22894	-0.898807	-1.04142	-1.61365	-2.14563	-3.64058	-0.809776	-0.629619	-0.945882	-0.217282	-1.26788	0.833311	-1.63407	-0.420976	-4.90727	0.676536	0.937058	0	0	0.183627	-0.925302	1.29256	-1.63407	0.337054	-4.75494	0.738237	0.954969
ENSMUSG00000104245	NA	predicted gene, 38155	antisense	NA	NA	NA	NA	-0.172826	-0.101786	0.418934	-0.0198431	-0.798704	0.503803	-1.85853	-1.16697	-1.77244	-0.764627	0.277838	-0.403987	-0.11396	-0.0102804	0.470916	0.792122	-1.72193	-1.9743	-0.235143	-1.06763	-0.581689	-0.288944	-0.430311	-0.111892	-0.0245674	-0.853106	0.803972	-0.46384	-0.060355	-5.1066	0.952241	0.990409	0	0	-0.964777	-1.80447	-0.125086	-0.46384	-2.3387	-3.78754	0.025638	0.621619
ENSMUSG00000026427	NA	eukaryotic translation initiation factor 2D	protein_coding	16865	Q61211	NA	NA	4.82138	5.09158	5.05176	4.99067	5.3825	5.28085	5.19241	5.20807	5.10687	5.25194	5.32595	5.19311	5.44454	5.28984	5.2026	5.34805	5.48827	5.5514	5.31472	5.28529	5.08166	5.15751	5.1672	5.46646	-0.138877	-0.310985	0.0332301	5.23728	-1.64248	-5.0178	0.110106	0.6432	0	0	0.111141	-0.0637393	0.286021	5.23728	1.2936	-5.13599	0.204896	0.78911
ENSMUSG00000026610	NA	estrogen-related receptor gamma	protein_coding	26381	P62509	NA	NA	2.74634	2.3876	2.01908	2.46449	2.46564	2.61264	2.34832	2.52286	2.23574	2.24319	2.69479	2.22576	1.9825	1.75525	2.66287	1.99648	2.22868	1.46108	1.91408	2.05077	2.601	2.51841	2.7804	2.4193	0.354412	-0.0062091	0.715033	2.30572	2.00044	-3.97773	0.0538417	0.55429	0	0	-0.0707884	-0.407191	0.265615	2.30572	-0.428321	-5.34149	0.671235	0.940448
ENSMUSG00000038174	NA	family with sequence similarity 126, member B	protein_coding	213056	Q8C729	NA	NA	3.85692	4.21829	4.15418	3.95109	3.67491	3.73921	3.70422	3.40361	3.37916	3.55416	3.61503	3.56895	3.87255	3.56664	3.75461	3.50058	3.32246	3.62426	3.5536	2.94654	3.88559	3.42489	3.25574	3.73757	-0.145721	-0.411475	0.120033	3.63603	-1.11612	-5.40996	0.272534	0.782563	0	0	-0.391528	-0.6442	-0.138856	3.63603	-3.15409	-1.78084	0.0034499	0.539653
ENSMUSG00000033569	NA	adhesion G protein-coupled receptor B3	protein_coding	210933	Q80ZF8	NA	NA	3.19641	3.17887	3.0153	3.32341	2.92091	3.06342	3.13243	3.23188	3.08555	2.75073	3.1537	2.95261	3.30587	3.1525	2.58297	2.88817	3.02471	3.24222	3.47098	2.74514	2.86721	2.6033	2.50424	3.31519	-0.10593	-0.407748	0.195889	3.02949	-0.714397	-5.63751	0.480067	0.872111	0	0	-0.0633568	-0.354251	0.227537	3.02949	-0.443329	-5.47071	0.660457	0.937676
ENSMUSG00000026032	NA	NADH:ubiquinone oxidoreductase subunit B3	protein_coding	66495	Q9CQZ6	NA	NA	5.44641	5.24308	5.24659	5.22404	5.02314	5.26188	5.10418	5.07643	5.1091	5.49399	5.12092	5.34873	5.24808	5.31725	5.0987	5.09405	5.35489	5.3153	5.30203	5.30924	5.3566	5.42904	5.33231	5.3579	0.109143	-0.0512871	0.269572	5.25891	1.38477	-5.37807	0.175531	0.707559	0	0	-0.0348559	-0.195968	0.126256	5.25891	-0.440368	-5.83164	0.662577	0.937677
ENSMUSG00000026430	NA	Ras association (RalGDS/AF-6) domain family member 5	protein_coding	54354	Q5EBH1	NA	NA	2.05747	2.26386	1.62156	1.84342	2.67209	2.03017	2.28443	1.90832	1.82342	2.12966	2.45796	2.25075	2.25626	1.57468	1.48197	1.99648	2.63833	2.39282	2.3312	2.21583	2.29015	1.90507	2.26654	2.07745	0.129643	-0.241981	0.501266	2.11541	0.710089	-5.45076	0.482699	0.8732	0	0	0.0814404	-0.286768	0.449648	2.11541	0.450209	-5.27261	0.65554	0.936077
ENSMUSG00000099492	NA	predicted gene 5525	processed_pseudogene	NA	NA	NA	NA	-2.65087	-1.92776	-2.38842	-1.18211	-1.41538	-1.03872	-1.67795	-1.47182	-2.06194	-1.20073	-1.57631	-2.15401	-1.27623	-2.33221	-1.46399	-0.79284	-1.51548	-1.04142	-0.996983	-0.671699	-2.41819	-0.475357	-0.629619	-1.56255	0.295663	-0.473703	1.06503	-1.49677	0.782224	-4.81569	0.439729	0.855295	0	0	0.0676352	-0.78307	0.91834	-1.49677	0.161831	-4.77142	0.872438	0.981706
ENSMUSG00000102059	NA	predicted gene, 20257	transcribed_unprocessed_pseudogene	NA	NA	NA	NA	2.53612	1.99652	2.82967	2.43119	2.61437	2.541	2.47776	2.56483	2.58191	2.55101	3.04968	3.25384	2.39215	2.51467	2.3003	2.37708	3.06547	2.52627	2.47381	2.56096	2.78008	2.41485	3.04595	3.00223	0.188511	-0.141892	0.518914	2.62007	1.16134	-5.17947	0.253937	0.771163	0	0	0.249778	-0.0777407	0.577297	2.62007	1.55234	-4.4806	0.13024	0.746268
ENSMUSG00000042349	NA	inhibitor of kappaB kinase epsilon	protein_coding	56489	Q9R0T8	NA	NA	1.0175	1.08854	1.1559	1.48085	1.36423	1.63739	0.948828	1.60058	0.69887	0.978598	1.49143	1.35234	1.07292	1.18437	1.16279	1.15933	1.56632	1.96715	1.32495	1.78248	0.924202	1.58553	1.32974	1.27202	0.0268851	-0.365084	0.418854	1.29779	0.139613	-5.48758	0.889825	0.97737	0	0	-0.109723	-0.511496	0.292049	1.29779	-0.555887	-5.06447	0.582084	0.916512
ENSMUSG00000026031	NA	CASP8 and FADD-like apoptosis regulator	protein_coding	12633	O35732	NA	NA	5.33862	5.26476	5.4661	5.42627	5.0903	5.37509	5.0184	5.42299	5.00295	5.21861	5.11878	5.11533	5.46266	5.16764	5.3815	5.06838	4.98384	4.94022	5.31155	5.10335	5.16784	5.36276	5.16142	5.28795	0.0614655	-0.123715	0.246646	5.21906	0.67562	-6.06799	0.504048	0.883526	0	0	-0.179773	-0.363141	0.00359528	5.21906	-1.99557	-4.1321	0.0543946	0.681581
ENSMUSG00000048874	NA	PHD finger protein 3	protein_coding	213109	NA	NA	NA	6.02508	5.83379	5.95291	6.08779	5.73911	5.69215	5.59926	5.85063	5.44144	5.6344	5.63239	5.93007	5.71785	5.63165	5.57073	5.10461	5.35817	5.42503	5.59904	5.39955	5.73663	5.64752	5.21261	5.43368	0.0305515	-0.177442	0.238545	5.63567	0.298986	-6.28545	0.766849	0.954971	0	0	-0.204421	-0.404874	-0.00396815	5.63567	-2.07578	-4.03732	0.0458821	0.667407
ENSMUSG00000026608	NA	potassium channel tetramerisation domain containing 3	protein_coding	226823	Q8BFX3	NA	NA	4.92007	4.74595	4.75567	4.81251	4.79538	4.66051	4.55538	4.75473	4.89096	4.64107	4.70482	4.82223	4.62262	4.73747	4.76935	4.92081	4.63698	4.38165	4.517	4.89512	4.91528	4.7314	4.57694	4.55431	0.0167424	-0.166336	0.199821	4.72159	0.186144	-6.20051	0.853486	0.971513	0	0	-0.0557943	-0.235733	0.124145	4.72159	-0.631148	-5.67171	0.532345	0.902972
ENSMUSG00000026029	NA	caspase 8	protein_coding	12370	O89110	NA	NA	3.52191	2.80757	3.50505	3.35335	3.04842	3.29258	3.15642	3.25128	2.90256	3.20767	3.26628	3.58378	3.31729	3.13811	3.09601	2.97362	3.20334	3.01335	3.50459	3.17228	3.3252	3.29237	3.18914	3.34113	0.178662	-0.0695797	0.426904	3.22764	1.46496	-4.93731	0.152513	0.686882	0	0	-0.0264779	-0.270769	0.217813	3.22764	-0.220619	-5.5674	0.826765	0.973791
ENSMUSG00000103370	NA	predicted gene, 37178	TEC	NA	NA	NA	NA	0.77059	1.05575	0.631479	0.995424	1.52322	1.67612	0.742377	0.630537	0.996952	0.594454	1.71193	1.25692	0.774394	0.606391	0.924281	0.749687	1.7773	0.906117	1.49068	0.567088	1.69332	0.816409	0.955343	1.54178	0.232278	-0.261596	0.726153	1.05786	0.957325	-5.04929	0.345451	0.821204	0	0	-0.128428	-0.619053	0.362197	1.05786	-0.532816	-5.0402	0.597775	0.921655
ENSMUSG00000053332	NA	growth arrest specific 5	processed_transcript	NA	NA	NA	NA	7.01573	7.11141	7.01506	6.978	7.19565	7.24567	7.13148	6.91518	6.99304	7.21936	7.23179	7.28912	6.96603	7.27943	7.0248	6.91272	7.2181	7.13399	6.95797	7.17555	7.3355	7.12584	7.51315	7.17914	0.124319	-0.0441727	0.29281	7.13182	1.50185	-5.37292	0.142764	0.677141	0	0	0.0368891	-0.131626	0.205404	7.13182	0.445582	-5.98936	0.658845	0.93755
ENSMUSG00000026028	NA	trafficking protein, kinesin binding 2	protein_coding	70827	NA	NA	NA	5.06239	5.19871	5.19404	5.33621	5.09242	5.20176	5.20684	5.2585	5.0616	5.00987	5.28454	5.18016	5.37106	5.14262	5.12715	4.82187	5.10217	5.15779	5.06348	4.91446	5.01644	5.0165	5.00459	5.10515	-0.10384	-0.264345	0.0566663	5.1221	-1.31686	-5.43555	0.19707	0.724632	0	0	-0.0130361	-0.17026	0.144188	5.1221	-0.16877	-5.90415	0.867021	0.981581
ENSMUSG00000070960	NA	predicted gene, 19680	processed_pseudogene	NA	NA	NA	NA	-0.248775	-1.29973	-0.604149	-0.148167	0.035286	-0.433003	-0.0929919	-1.47182	-0.187473	-1.58775	0.00865113	-0.328038	-1.14499	-0.547937	-0.422169	-2.50905	0.00389588	0.238692	-1.27262	-0.186272	0.329043	-0.941021	0.0417578	-0.184042	0.331918	-0.474818	1.13866	-0.539694	0.837465	-4.86545	0.40843	0.842879	0	0	-0.153595	-0.946905	0.639716	-0.539694	-0.394094	-4.85034	0.696078	0.948874
ENSMUSG00000026425	NA	SLIT-ROBO Rho GTPase activating protein 2	protein_coding	14270	Q91Z67	NA	NA	4.64112	4.73564	4.64989	4.68649	4.69036	4.715	4.77665	4.8743	4.7497	4.7521	4.6013	4.56522	4.90415	4.80507	5.03445	4.84221	4.68223	4.70198	4.62028	4.69147	4.65251	4.71515	4.68024	4.8423	-0.129672	-0.281974	0.02263	4.73374	-1.73304	-4.80743	0.0925425	0.619053	0	0	0.0347213	-0.118057	0.187499	4.73374	0.462596	-5.75062	0.646728	0.934065
ENSMUSG00000026058	NA	KH domain containing, RNA binding, signal transduction associated 2	protein_coding	170771	Q9WU01	NA	NA	0.564139	1.6015	1.04157	1.08378	1.21689	0.165635	0.804438	0.630537	1.33799	0.734179	0.913073	1.37524	1.53112	0.872906	0.987706	0.912417	0.917481	0.906117	1.27387	1.19224	1.31361	0.816409	0.592773	0.905596	-0.0197107	-0.464928	0.425506	0.987134	-0.0901151	-5.41061	0.928747	0.986805	0	0	0.0285755	-0.419368	0.476519	0.987134	0.129849	-5.11301	0.897484	0.985821
ENSMUSG00000055184	NA	family with sequence similarity 72, member A	protein_coding	108900	Q8BFZ8	NA	NA	1.14168	1.75236	1.43034	0.995424	0.169587	0.847105	1.35352	1.38323	1.36805	1.7005	1.16619	0.956415	0.870609	1.23933	1.45977	1.62611	0.767456	0.833053	1.44524	0.988225	1.00327	0.597399	1.32974	1.10041	-0.0392071	-0.493584	0.41517	1.14688	-0.175637	-5.42151	0.861666	0.97298	0	0	0.2496	-0.188878	0.688078	1.14688	1.15868	-4.70583	0.255005	0.811054
ENSMUSG00000026432	NA	arginine vasopressin receptor 1B	protein_coding	26361	Q9WU02	NA	NA	3.84327	3.8247	4.03971	4.03844	4.25705	4.06525	3.8548	4.34007	4.66749	4.08032	3.63314	3.55899	4.2725	4.2677	4.38076	4.22469	4.1794	4.2615	3.79007	4.35864	4.15166	4.11993	3.98836	4.3037	-0.150409	-0.413085	0.112268	4.10426	-1.16552	-5.47799	0.252268	0.771061	0	0	-0.00015925	-0.269637	0.269318	4.10426	-0.00120288	-5.7385	0.999048	0.999755
ENSMUSG00000037624	NA	potassium channel, subfamily K, member 2	protein_coding	16526	P97438	NA	NA	6.29958	6.65686	6.54265	6.50071	6.47661	6.51286	6.54888	6.48613	6.41874	6.56083	6.48936	6.34112	6.47451	6.45533	6.29365	5.83652	6.44298	6.53745	6.33627	6.20948	6.48999	6.58739	6.34724	6.35432	0.0442909	-0.13555	0.224131	6.42498	0.501296	-6.28829	0.619532	0.919638	0	0	-0.0240233	-0.201653	0.153606	6.42498	-0.275286	-6.00717	0.784834	0.96573
ENSMUSG00000102824	NA	programmed cell death 5, pseudogene	processed_pseudogene	NA	NA	NA	NA	-0.172826	-0.257906	-0.914489	-0.445149	-0.798704	-1.86185	-0.907436	-1.85885	0.259986	-0.243795	-1.57631	0.269203	-1.76166	-0.747246	-1.02789	-0.458421	-1.03005	-1.52684	-0.996983	-0.271161	-0.833228	-1.24588	-0.99219	-1.38198	0.14751	-0.677195	0.972215	-0.865902	0.364075	-4.97822	0.718154	0.945708	0	0	0.0627311	-0.690701	0.816163	-0.865902	0.169475	-4.85934	0.86647	0.981581
ENSMUSG00000104507	NA	RIKEN cDNA A430027H14 gene	antisense	NA	NA	NA	NA	1.11163	1.75236	1.23607	1.27106	1.79668	1.88893	1.65244	1.77163	1.58831	1.25097	1.96165	1.77026	1.79906	2.01357	1.81487	1.50378	2.29873	1.82365	2.11608	2.03317	1.2174	1.82653	1.81517	1.80668	-0.0640512	-0.413508	0.285405	1.71336	-0.37308	-5.54851	0.711505	0.94477	0	0	0.168295	-0.202243	0.538834	1.71336	0.924499	-4.92911	0.362021	0.854481
ENSMUSG00000026709	NA	aspartyl-tRNA synthetase 2 (mitochondrial)	protein_coding	226539	Q8BIP0	NA	NA	3.68388	3.4739	3.84467	3.54191	3.25138	3.58492	3.70015	3.74221	3.64772	3.73695	3.31196	3.44995	3.75141	3.54499	3.14552	3.49417	3.48151	3.59693	3.912	3.43599	3.6963	3.57054	3.5726	3.52774	0.117849	-0.114308	0.350007	3.5708	1.03326	-5.49875	0.309087	0.807219	0	0	0.032072	-0.197013	0.261157	3.5708	0.284969	-5.61993	0.777471	0.964526
ENSMUSG00000026134	NA	DNA primase, p58 subunit	protein_coding	19076	P33610	NA	NA	2.91246	2.66266	2.75907	2.79626	3.27392	2.96519	2.98613	2.91239	2.55604	3.16714	3.0764	2.8744	3.24733	3.06392	2.79284	2.4715	3.01642	2.91056	3.14834	3.1149	2.96921	2.74881	2.89626	2.99408	0.0538139	-0.209248	0.316876	2.92984	0.416394	-5.79075	0.679851	0.938606	0	0	0.0400382	-0.222721	0.302798	2.92984	0.310159	-5.47992	0.758415	0.958962
ENSMUSG00000103746	NA	RIKEN cDNA 1700001G17 gene	TEC	NA	NA	NA	NA	0.374661	1.12061	1.26183	0.692355	0.981515	1.06707	1.24581	1.47414	1.14317	1.34117	0.872996	1.44184	0.70649	0.9736	1.10676	1.05864	0.599999	0.975658	0.746242	1.02429	0.882979	0.597399	0.955343	1.42537	0.0419466	-0.356151	0.440044	1.00291	0.214474	-5.37202	0.831514	0.966112	0	0	0.348808	-0.0267687	0.724385	1.00291	1.89041	-4.00031	0.0676232	0.693183
ENSMUSG00000004552	NA	cathepsin E	protein_coding	13034	P70269	NA	NA	-1.2103	0.879598	0.274544	-0.620236	-0.464285	-0.807398	-0.407865	0.417993	-0.102584	0.901636	-0.147468	-0.403987	-0.539266	-0.457739	-0.1939	0.0411498	0.00389588	-0.479537	-0.0286919	-1.40866	-0.0160922	-0.689482	-0.255224	-1.07713	-0.297683	-1.00239	0.407027	-0.28296	-0.859828	-4.86795	0.396165	0.834994	0	0	0.35112	-0.293468	0.995708	-0.28296	1.10877	-4.63069	0.275645	0.817354
ENSMUSG00000026605	NA	centromere protein F	protein_coding	108000	NA	NA	NA	0.424414	-0.432992	-0.513952	0.0979933	-1.41538	-1.6554	-0.480015	-0.349834	-2.42451	-1.3813	-1.57631	-0.484157	-0.810568	-1.25421	-1.85101	-1.40951	-1.51548	-2.62638	-2.35062	-2.99363	0.0598567	-0.809776	-0.0991047	-0.945882	0.356741	-0.708692	1.42217	-1.11657	0.681545	-4.84356	0.500342	0.881266	0	0	-0.47427	-1.40067	0.452132	-1.11657	-1.04206	-4.63206	0.305051	0.830826
ENSMUSG00000026027	NA	STE20-related kinase adaptor beta	protein_coding	227154	Q8K4T3	NA	NA	3.72417	3.60433	3.41032	3.62769	3.40225	3.37729	3.5452	3.2577	3.56579	3.3302	3.5593	3.57885	2.99323	3.67029	3.22662	3.43514	3.51132	3.22805	3.231	3.82144	3.24613	3.56451	3.47036	3.34754	0.106464	-0.135214	0.348142	3.44703	0.896672	-5.58915	0.37647	0.830826	0	0	-0.0507241	-0.284642	0.183194	3.44703	-0.441386	-5.55284	0.661848	0.937676
ENSMUSG00000052688	NA	RAB7B, member RAS oncogene family	protein_coding	226421	Q8VEA8	NA	NA	1.70164	1.62404	1.75454	1.82645	1.30709	1.61762	0.921083	1.62062	1.07191	1.48	1.38146	1.83777	1.66237	1.34336	0.956342	1.52909	1.34582	1.76594	1.75558	2.26187	1.87249	1.10961	1.24485	1.49634	0.186675	-0.208767	0.582117	1.52033	0.960883	-5.13933	0.343686	0.820436	0	0	-0.26063	-0.653843	0.132583	1.52033	-1.34916	-4.5776	0.186584	0.781397
ENSMUSG00000004768	NA	RAB23, member RAS oncogene family	protein_coding	19335	NA	NA	NA	4.60651	4.71741	4.42892	4.68178	4.58913	4.35807	4.53494	4.56613	4.44937	4.45833	4.50952	4.56771	4.62032	4.50209	4.43581	4.1654	4.37691	4.15311	4.21247	4.43431	4.49384	4.5324	4.34851	4.59799	0.0532474	-0.130458	0.236953	4.47254	0.589988	-5.99983	0.559267	0.902139	0	0	-0.0446716	-0.222898	0.133555	4.47254	-0.510184	-5.70409	0.61336	0.924691
ENSMUSG00000042215	NA	BCL2-associated athanogene 2	protein_coding	213539	Q91YN9	NA	NA	5.4569	5.78461	5.87472	5.54256	5.7418	5.458	6.0726	5.76995	5.6191	5.8301	5.98945	5.94354	5.95853	5.61746	5.7124	5.5501	5.98649	5.69748	5.45172	5.86249	5.65939	5.73477	5.56896	5.87319	-0.0648553	-0.257344	0.127633	5.73985	-0.685817	-6.12259	0.497678	0.879835	0	0	0.232263	0.0411792	0.423347	5.73985	2.47414	-3.28769	0.0187412	0.618162
ENSMUSG00000026708	NA	centromere protein L	protein_coding	70454	Q3U3S3	NA	NA	1.25602	1.0222	1.45288	0.654387	1.12068	0.976873	1.24581	1.12721	1.03492	1.1212	0.913073	0.829503	1.09964	1.75525	0.956342	1.05864	1.67566	0.941306	0.629202	1.05948	1.07824	1.53703	1.51031	1.54178	-0.0235838	-0.422616	0.375448	1.1499	-0.120302	-5.45993	0.904982	0.980776	0	0	-0.0276164	-0.442247	0.387014	1.1499	-0.135573	-5.13315	0.892993	0.985743
ENSMUSG00000026604	NA	protein tyrosine phosphatase, non-receptor type 14	protein_coding	19250	Q62130	NA	NA	2.70668	2.08042	2.46956	2.40856	2.50428	2.62259	2.02249	2.62559	2.26798	2.30427	2.12413	2.26308	2.22019	1.99771	2.74776	2.86847	2.57198	2.08197	2.51837	2.53619	2.79126	2.59147	2.46724	2.22404	0.108207	-0.198318	0.414732	2.41735	0.718551	-5.52402	0.477538	0.8704	0	0	-0.202351	-0.514099	0.109397	2.41735	-1.3212	-4.70709	0.195635	0.786549
ENSMUSG00000104435	NA	predicted gene, 37422	antisense	NA	NA	NA	NA	0.0336245	0.495454	0.418934	1.56512	1.64352	0.847105	0.0674727	0.46308	-2.06194	0.594454	1.49143	2.00861	0.439975	1.34336	0.891491	1.09299	-0.377975	0.120856	0.629202	1.65023	1.04124	1.38091	1.48586	0.552924	0.522191	-0.333205	1.37759	0.742413	1.25343	-4.75101	0.220949	0.743944	0	0	-0.358865	-1.26148	0.54375	0.742413	-0.816334	-4.85101	0.421557	0.872038
ENSMUSG00000042197	NA	zinc finger protein 451	protein_coding	98403	Q8C0P7	NA	NA	5.35475	5.34158	5.52978	5.61106	5.23902	5.06251	5.24231	5.2585	5.03843	5.00987	5.29025	5.35882	5.32934	5.01849	5.06418	4.71564	4.92525	5.06512	4.85992	4.82015	5.15275	5.20873	5.29233	5.34354	0.0873632	-0.127767	0.302494	5.17218	0.826597	-5.93891	0.414476	0.845448	0	0	-0.153729	-0.361568	0.0541113	5.17218	-1.50554	-4.8819	0.141816	0.757094
ENSMUSG00000026705	NA	kelch-like 20	protein_coding	226541	Q8VCK5	NA	NA	3.36514	3.58723	3.40455	3.29285	3.14126	3.42924	3.14448	3.28306	3.21522	2.99258	3.26628	3.15805	3.15482	3.41971	3.39983	3.48773	3.08146	3.07802	3.24433	3.32469	3.30193	3.20969	3.15852	3.34754	-0.0040634	-0.21075	0.202624	3.27034	-0.040017	-5.9432	0.968324	0.993855	0	0	-0.19433	-0.398893	0.0102337	3.27034	-1.93365	-4.02965	0.0618801	0.682858
ENSMUSG00000026603	NA	SET and MYND domain containing 2	protein_coding	226830	Q8R5A0	NA	NA	5.62857	5.56191	5.38783	5.64292	5.55502	5.41714	5.72694	5.62124	5.77165	5.68694	5.58976	5.37311	5.6415	5.58996	5.57202	5.7836	5.79861	5.78483	5.68341	5.68937	5.4947	5.48124	5.52464	5.71729	-0.0935339	-0.246279	0.0592114	5.61351	-1.24643	-5.58971	0.22149	0.744424	0	0	0.0950013	-0.0582207	0.248223	5.61351	1.26205	-5.21701	0.215888	0.793084
ENSMUSG00000042251	NA	peptidase M20 domain containing 1	protein_coding	212933	Q8C165	NA	NA	0.424414	0.802636	0.550179	0.868512	0.035286	1.23213	1.24581	0.744493	1.21108	1.1212	0.789338	1.80441	0.774394	0.647614	0.857939	1.69483	1.17754	0.399157	1.32495	1.76126	0.882979	1.20582	1.15465	1.00629	0.313709	-0.14531	0.772729	0.988204	1.39112	-4.64591	0.173615	0.707091	0	0	0.500266	0.0206723	0.97986	0.988204	2.12322	-3.74702	0.0414192	0.659072
ENSMUSG00000044835	NA	ankyrin repeat domain 45	protein_coding	73844	Q810N6	NA	NA	2.66589	2.87491	3.02285	2.79626	2.89205	2.92555	2.92458	2.64528	2.55604	2.64845	2.95687	3.43913	3.08299	3.08658	2.77498	2.88817	2.81125	2.91056	3.09048	2.78773	3.35566	3.11375	3.40013	2.98588	0.191223	-0.0737869	0.456233	2.94317	1.46874	-4.89676	0.151489	0.685695	0	0	0.0123974	-0.26056	0.285355	2.94317	0.0924489	-5.50767	0.926907	0.990092
ENSMUSG00000013275	NA	solute carrier family 41, member 1	protein_coding	98396	Q8BJA2	NA	NA	5.10115	4.93361	4.99336	4.91842	4.71802	4.77199	4.75912	4.94354	4.96658	4.82945	4.64062	4.65685	4.8303	4.98269	4.99061	5.12758	4.89843	4.81063	4.78893	4.90965	4.93054	5.00985	4.83345	4.90233	-0.043683	-0.206811	0.119445	4.88532	-0.545069	-6.10634	0.589417	0.912579	0	0	-0.109582	-0.2734	0.0542361	4.88532	-1.36158	-5.0183	0.182668	0.781397
ENSMUSG00000026288	NA	inositol polyphosphate-5-phosphatase D	protein_coding	16331	Q9ES52	NA	NA	3.40905	3.26745	3.05268	3.02919	3.14941	3.47389	2.85297	3.61314	3.34178	2.94543	3.20303	2.96021	2.9051	3.51189	3.67496	3.52595	3.06547	3.02979	3.40723	3.39525	3.37064	3.26285	3.52539	3.24823	0.0868786	-0.188838	0.362595	3.25921	0.641382	-5.76044	0.52576	0.88831	0	0	-0.0845305	-0.366527	0.197467	3.25921	-0.610149	-5.41485	0.545994	0.908372
ENSMUSG00000042182	NA	BEN domain containing 6	protein_coding	320705	Q6PFX2	NA	NA	0.156481	0.445701	0.884598	0.206928	0.459094	0.812754	0.117226	-0.00469856	0.69887	0.384236	0.872996	0.11448	0.481198	0.225787	-0.0595992	-0.187119	-0.0648169	-0.148331	0.260815	0.661724	-0.0962625	-0.288944	-0.255224	0.680303	0.11478	-0.404314	0.633873	0.264925	0.450076	-5.1345	0.655635	0.930786	0	0	-0.166692	-0.632916	0.299532	0.264925	-0.72776	-4.86696	0.471956	0.887923
ENSMUSG00000010175	NA	prospero homeobox 1	protein_coding	19130	P48437	NA	NA	5.45391	5.29141	5.36275	5.44168	5.06898	5.09682	5.71184	5.54858	5.22449	5.38158	5.49226	4.94402	5.73286	4.95627	5.16537	4.80124	5.24563	5.30351	5.29243	4.8656	5.20804	4.94162	5.01531	6.0199	0.0217416	-0.324315	0.367799	5.27359	0.129495	-6.28688	0.898018	0.979166	0	0	0.0989463	-0.239813	0.437706	5.27359	0.602032	-5.76336	0.552658	0.910184
ENSMUSG00000099404	NA	predicted gene 28172	antisense	NA	NA	NA	NA	-1.06591	-0.743332	-0.513952	-0.364979	-1.2348	-0.276884	-0.555964	-0.8044	-0.839549	-0.430208	-1.18929	-2.44352	-1.58109	-0.216731	-0.597256	-0.79284	-0.667481	-1.34627	-0.996983	-1.06763	-0.470658	-0.204055	-2.21458	-0.340161	-0.0106058	-0.774462	0.75325	-0.873272	-0.0282617	-5.03823	0.977626	0.995594	0	0	-0.37185	-1.12815	0.38445	-0.873272	-1.00079	-4.64797	0.324303	0.83962
ENSMUSG00000079045	NA	prospero homeobox 1, opposite strand	antisense	NA	NA	NA	NA	0.0963602	0.0390761	-1.47088	-1.18211	0.035286	0.11014	-0.480015	0.113138	-0.277671	-0.895871	0.149514	-0.403987	-1.27623	0.225787	-0.907596	-0.187119	-0.212916	-0.575752	0.207375	0.239033	-0.0962625	0.281372	-0.430311	0.797343	0.684324	0.0381666	1.33048	-0.254263	2.15571	-3.68042	0.0385888	0.512943	0	0	0.115312	-0.553721	0.784346	-0.254263	0.350829	-4.87829	0.727974	0.954837
ENSMUSG00000026433	NA	RAB29, member RAS oncogene family	protein_coding	226422	NA	NA	NA	1.28324	1.5786	0.418934	1.5236	1.30709	0.741495	1.33261	2.06276	1.45463	0.7779	1.49143	1.75288	0.839245	1.61681	1.60842	1.28351	1.42312	1.48513	1.32495	1.60331	1.71697	1.99758	1.75504	1.49634	0.272439	-0.147487	0.692365	1.41148	1.32058	-4.79393	0.19584	0.723141	0	0	0.364759	-0.0757039	0.805223	1.41148	1.68564	-4.22539	0.101418	0.721846
ENSMUSG00000026434	NA	nuclear casein kinase and cyclin-dependent kinase substrate 1	protein_coding	98415	Q80XU3	NA	NA	5.66783	5.63726	5.64317	5.66218	5.57028	5.37656	5.38242	5.2948	5.1807	5.45244	5.38414	5.59784	5.6255	5.5361	5.02881	4.69901	5.28585	5.55282	5.57815	5.11176	5.43712	5.32755	5.57332	5.53267	0.135148	-0.0996754	0.369972	5.42243	1.17329	-5.64201	0.249521	0.770081	0	0	-0.207987	-0.438137	0.0221634	5.42243	-1.8423	-4.40723	0.0749107	0.702583
ENSMUSG00000026701	NA	peroxiredoxin 6	protein_coding	11758	NA	NA	NA	8.59153	8.6862	8.51655	8.46011	8.54607	8.47294	8.68431	8.59102	8.68932	8.46555	8.56844	8.62653	8.63302	8.54882	8.43626	8.63625	8.78899	8.56018	8.58479	8.6661	8.49822	8.58674	8.59036	8.58304	-0.0151757	-0.134118	0.103767	8.58381	-0.259704	-6.52126	0.796725	0.959008	0	0	0.0598512	-0.0589608	0.178663	8.58381	1.02537	-5.66086	0.31274	0.835346
ENSMUSG00000038079	NA	transmembrane protein 237	protein_coding	381259	Q3V0J1	NA	NA	3.95751	3.99002	4.16104	3.86644	3.61731	3.77534	4.14597	3.77833	3.84762	4.13598	3.87553	3.94689	4.00564	3.78558	3.95436	3.70319	4.07149	3.87688	4.11427	3.73701	3.97658	3.91221	3.87994	4.08323	0.0511601	-0.151644	0.253964	3.92493	0.513479	-5.95347	0.61108	0.917419	0	0	0.0608512	-0.140347	0.26205	3.92493	0.615619	-5.54811	0.542421	0.906775
ENSMUSG00000026435	NA	solute carrier family 45, member 3	protein_coding	212980	Q8K0H7	NA	NA	2.19282	1.90743	2.31817	2.27732	2.92091	2.23861	1.95568	2.29246	1.84495	1.7005	2.22309	1.30542	1.471	2.19135	2.12803	1.99648	1.7773	1.36068	1.29963	2.54863	2.25827	2.40137	1.96422	1.71047	0.193378	-0.236845	0.6236	2.01187	0.914915	-5.26024	0.366956	0.826906	0	0	-0.421067	-0.828371	-0.0137633	2.01187	-2.10426	-3.70712	0.043154	0.667275
ENSMUSG00000097573	NA	RIKEN cDNA G730003C15 gene	antisense	NA	NA	NA	NA	1.25602	1.05575	1.04157	0.765418	1.01758	0.741495	0.773742	1.01057	0.790501	1.42606	1.38146	1.46338	1.22627	0.907257	1.29404	1.02345	1.3191	1.07406	1.29963	1.09384	1.14949	1.17446	0.76524	0.905596	-0.0793894	-0.442493	0.283715	1.0815	-0.44504	-5.35103	0.659233	0.932052	0	0	0.157349	-0.20579	0.520489	1.0815	0.88198	-4.87707	0.384246	0.861611
ENSMUSG00000026436	NA	ELK4, member of ETS oncogene family	protein_coding	13714	P41158	NA	NA	3.90152	4.02008	4.11585	4.11731	4.39712	4.06525	3.94367	3.77387	3.47204	3.78595	4.0017	4.40476	3.76399	4.27101	4.07608	3.85603	3.86995	3.64575	4.03979	4.10861	4.31942	4.42322	4.32802	4.13973	0.30844	0.0645161	0.552364	4.03503	2.57385	-3.16578	0.0147982	0.442307	0	0	-0.191427	-0.436927	0.0540736	4.03503	-1.58715	-4.61662	0.122134	0.739507
ENSMUSG00000089872	NA	ribosomal protein S6 kinase polypeptide 1	protein_coding	320119	Q8BLK9	NA	NA	4.80269	4.76636	4.88563	4.85707	4.62171	4.92857	5.02981	5.05818	5.09344	4.8006	4.83047	4.74741	4.83229	4.89554	4.93337	5.16237	4.96887	4.90945	4.81819	4.90965	4.86059	4.94859	4.72793	4.68917	-0.123305	-0.286359	0.0397493	4.87825	-1.53927	-5.11432	0.133391	0.667637	0	0	0.114369	-0.0481286	0.276867	4.87825	1.43261	-4.93168	0.161491	0.768281
ENSMUSG00000040323	NA	predicted pseudogene 15429	processed_pseudogene	NA	NA	NA	NA	-1.06591	-3.06526	-0.700365	-0.530038	-1.41538	-0.352832	-0.555964	-1.16697	0.259986	-0.158906	-0.322555	-0.328038	-0.539266	-0.644153	-0.907596	-0.272008	-1.72193	-0.479537	-0.996983	-0.923238	-0.271349	-0.578451	-0.526526	-0.111892	0.188907	-0.542168	0.919982	-0.723965	0.525961	-4.98388	0.602476	0.916712	0	0	0.750904	-0.000856873	1.50266	-0.723965	2.03316	-4.07166	0.0502467	0.673084
ENSMUSG00000026634	NA	angel homolog 2	protein_coding	52477	Q8K1C0	NA	NA	5.40053	5.21551	5.44236	5.38629	5.21204	5.34084	5.4616	5.40722	5.29267	5.38865	5.43664	5.30319	5.43932	5.44988	5.22086	4.91602	5.39381	5.28993	5.50529	5.16927	5.30876	5.25818	5.15562	5.63843	0.0537525	-0.125817	0.233322	5.3347	0.609302	-6.1245	0.546549	0.896232	0	0	0.0478604	-0.129818	0.225539	5.3347	0.548289	-5.79674	0.58723	0.918576
ENSMUSG00000040297	NA	SUN domain containing ossification factor	protein_coding	226551	Q8C341	NA	NA	5.7396	5.767	5.97644	5.78147	5.61805	5.57278	5.55933	5.69279	5.63618	5.51836	5.49061	5.55084	5.71893	5.77806	5.57976	4.96553	5.25799	5.62358	5.76544	5.29823	5.81817	5.65464	5.74799	5.555	0.146817	-0.0670307	0.360665	5.61111	1.39757	-5.39218	0.171703	0.704446	0	0	-0.1682	-0.378989	0.0425896	5.61111	-1.62434	-4.75209	0.113955	0.733708
ENSMUSG00000037568	NA	vasohibin 2	protein_coding	226841	Q8C5G2	NA	NA	-0.934667	0.227521	0.324297	0.654387	-0.929949	-0.433003	-0.210828	-0.915431	-3.6469	-0.158906	-0.884434	-0.121587	-0.913662	-0.547937	-2.38153	-0.924085	0.250056	-0.575752	0.15188	0.176298	-0.581689	0.0929267	-1.29704	-1.07713	0.440154	-0.518131	1.39844	-0.610715	0.935142	-4.80178	0.356633	0.82395	0	0	-0.757056	-1.69981	0.185701	-0.610715	-1.63492	-4.32018	0.111747	0.728815
ENSMUSG00000026698	NA	phosphatidylinositol glycan anchor biosynthesis, class C	protein_coding	67292	Q9CXR4	NA	NA	4.02357	4.51519	4.0945	3.77651	4.40054	4.36104	4.08789	4.01247	4.16688	4.12332	4.50625	4.19874	4.03362	4.07718	4.29247	4.30015	4.31065	3.9304	4.23267	4.36568	4.09413	4.33022	4.23204	3.92502	0.0402706	-0.189395	0.269936	4.18296	0.356911	-6.06727	0.723459	0.945708	0	0	-0.0125427	-0.239986	0.214901	4.18296	-0.11225	-5.7628	0.911314	0.988523
ENSMUSG00000066595	NA	feline leukemia virus subgroup C cellular receptor 1	protein_coding	226844	B2RXV4	NA	NA	3.59434	3.90052	4.00961	3.92342	4.0679	3.97881	3.28715	3.44353	3.53962	3.6631	3.83959	3.88042	3.53847	3.88373	3.75004	3.29462	2.84909	3.52916	3.56426	3.65886	3.78847	3.6918	3.64063	4.06389	0.252972	-0.0239042	0.529849	3.68254	1.85975	-4.42588	0.0719674	0.589882	0	0	-0.31156	-0.577239	-0.0458821	3.68254	-2.38701	-3.30931	0.0229502	0.620697
ENSMUSG00000059149	NA	major facilitator superfamily domain containing 4A	protein_coding	213006	Q6PDC8	NA	NA	2.64506	2.361	2.59647	3.34145	2.64928	2.47663	2.34832	2.51217	2.06275	2.75073	2.49804	2.38091	2.63979	1.82878	2.6433	3.10566	2.29873	2.39282	2.71307	2.36392	2.50916	2.61503	2.62112	2.29211	0.0403582	-0.309332	0.390049	2.52693	0.234918	-5.74438	0.815742	0.963022	0	0	-0.260067	-0.602152	0.0820186	2.52693	-1.54745	-4.47844	0.13141	0.747015
ENSMUSG00000026437	NA	cyclin-dependent kinase 18	protein_coding	18557	Q04899	NA	NA	2.59162	3.11664	2.57608	2.76986	2.75988	2.82573	2.92458	2.65503	3.08555	3.23145	3.02246	2.65802	3.24733	2.87724	3.17987	3.27979	3.12838	2.87461	2.76023	3.13977	2.92927	2.86142	2.56386	2.96935	-0.230825	-0.485915	0.0242641	2.91783	-1.84187	-4.34958	0.0746101	0.589882	0	0	0.145149	-0.115341	0.40564	2.91783	1.1342	-4.96488	0.264982	0.814015
ENSMUSG00000026289	NA	autophagy related 16-like 1 (S. cerevisiae)	protein_coding	77040	Q8C0J2	NA	NA	5.27224	5.2266	5.3493	5.27341	5.29152	4.99518	5.02981	5.11225	5.16581	5.02809	5.17549	5.40962	4.89465	5.1135	4.95535	5.04664	5.02781	4.80825	4.81373	5.45841	5.04708	5.17743	5.25121	5.0194	0.151376	-0.0351838	0.337936	5.12262	1.65161	-4.97191	0.108219	0.640812	0	0	-0.0798291	-0.261648	0.10199	5.12262	-0.893694	-5.5427	0.378038	0.860276
ENSMUSG00000118219	NA	NA	NA	NA	NA	NA	NA	0.214197	-0.529208	1.23607	0.692355	0.232323	0.704501	0.643974	0.273603	0.996952	0.642548	0.556139	1.18098	1.09964	0.112576	1.10676	1.05864	0.767456	-0.00746832	0.0941649	1.09384	0.840544	0.732751	0.805318	1.2448	0.0968146	-0.437583	0.631213	0.65806	0.36876	-5.2949	0.714692	0.945659	0	0	0.26602	-0.291239	0.823278	0.65806	0.971682	-4.76247	0.338365	0.844935
ENSMUSG00000042115	NA	kelch domain containing 8A	protein_coding	213417	Q91XA8	NA	NA	1.0175	1.35428	1.31202	1.4368	0.510624	0.627539	1.05476	1.38323	1.45463	1.15475	0.504609	2.25075	1.90888	0.801647	0.120973	0.792122	1.05336	2.20289	1.01861	1.90361	2.43979	0.816409	1.89162	0.759375	0.291099	-0.370655	0.952854	1.24045	0.899683	-5.14063	0.375701	0.830603	0	0	0.26957	-0.410995	0.950135	1.24045	0.810116	-4.93351	0.424473	0.872787
ENSMUSG00000026632	NA	TatD DNase domain containing 3	protein_coding	68972	Q3U1C6	NA	NA	3.06141	2.67351	2.50235	2.80495	3.07434	3.24185	2.90347	3.04434	2.63232	2.77251	2.91801	2.7917	2.96445	3.22238	2.74776	2.7115	2.8303	2.90166	3.231	3.16422	2.92927	2.96587	3.0121	3.11927	0.174313	-0.0745858	0.423213	2.92585	1.42552	-4.94483	0.163513	0.700151	0	0	-0.0412702	-0.294744	0.212204	2.92585	-0.331414	-5.46512	0.742454	0.95543
ENSMUSG00000040265	NA	dynamin 3	protein_coding	103967	Q8BZ98	NA	NA	5.63783	5.40316	5.52978	5.45968	5.3007	5.10038	5.42749	5.39127	5.51549	5.29395	5.2181	5.02046	5.51818	5.0438	5.31968	5.10461	5.40179	5.44355	5.31787	4.82272	5.16784	5.14745	5.01317	5.56742	-0.131135	-0.35318	0.0909101	5.2986	-1.20213	-5.59426	0.237977	0.760696	0	0	-0.0954678	-0.312852	0.121917	5.2986	-0.89393	-5.56155	0.377916	0.860276
ENSMUSG00000062510	NA	NSL1, MIS12 kinetochore complex component	protein_coding	381318	NA	NA	NA	-0.600248	-0.529208	-1.65146	-2.115	-0.464285	-1.31436	-0.907436	-0.201735	-0.839549	-0.243795	-0.521864	-1.08988	-0.459096	-0.216731	-0.597256	-1.85697	-1.51548	0.120856	-1.12823	-1.22809	-1.31865	-0.689482	-0.860945	-0.42505	-0.202764	-0.936713	0.531184	-0.860581	-0.562333	-4.9463	0.577737	0.909666	0	0	0.490879	-0.241129	1.22289	-0.860581	1.36498	-4.48363	0.181609	0.781397
ENSMUSG00000026630	NA	basic leucine zipper transcription factor, ATF-like 3	protein_coding	381319	Q9D275	NA	NA	-0.413835	-1.13926	-0.348892	-2.76708	-1.2348	-0.276884	-1.3731	-0.514893	-1.32498	-1.82876	-1.57631	-1.70655	-0.810568	-0.457739	-1.64456	-1.40951	-1.33491	-0.910171	1.13767	-0.0301533	-0.833228	-0.123885	-0.629619	-0.0431791	1.02709	0.252303	1.80187	-0.8998	2.69832	-3.06542	0.0109511	0.417421	1	0	-0.344602	-1.23292	0.543711	-0.8998	-0.789623	-4.70308	0.435455	0.87824
ENSMUSG00000009772	NA	NUAK family, SNF1-like kinase, 2	protein_coding	74137	Q8BZN4	NA	NA	5.03062	4.6531	5.02568	5.08467	4.83382	4.61638	5.23951	5.20143	4.85692	5.13703	4.89693	4.83468	5.1572	4.84105	4.89045	4.75103	5.02368	4.83188	4.73094	5.02985	5.07938	4.83031	5.11434	4.93463	0.0313089	-0.169325	0.231943	4.94273	0.317636	-6.20586	0.752787	0.950356	0	0	0.156708	-0.0423176	0.355733	4.94273	1.60269	-4.71289	0.118652	0.738302
ENSMUSG00000056055	NA	S-antigen, retina and pineal gland (arrestin)	protein_coding	20215	P20443	NA	NA	0.424414	-0.0296367	-0.803458	-0.364979	-0.0368638	-0.704305	-0.480015	-0.00469856	-0.102584	0.2664	0.0808009	-0.187176	0.0593711	0.279226	0.677366	0.356023	0.192341	-0.00746832	0.207375	0.567088	-0.581689	0.0929267	0.76524	-0.611463	-0.183212	-0.712166	0.345741	0.00225989	-0.705026	-5.03922	0.485803	0.874944	0	0	0.175067	-0.397534	0.747668	0.00225989	0.622327	-4.83479	0.538056	0.904892
ENSMUSG00000026628	NA	activating transcription factor 3	protein_coding	11910	Q60765	NA	NA	0.472509	-0.529208	0.0563642	-0.530038	-0.67841	-0.136021	0.38433	1.26089	0.322722	0.820336	1.49143	0.986472	1.17694	-1.10982	-0.26605	-0.79284	-0.0648169	1.89718	2.50736	-0.560668	-2.05562	0.775186	0.107346	0.797343	0.17186	-0.942416	1.28614	0.263872	0.317453	-5.1908	0.753504	0.950356	0	0	1.08604	0.00271681	2.16937	0.263872	2.06341	-3.90977	0.0494701	0.672718
ENSMUSG00000042066	NA	transmembrane and coiled-coil domains 2	protein_coding	68875	Q80W04	NA	NA	6.39313	6.59402	6.47404	6.42592	6.57747	6.71005	6.34213	6.58314	6.66409	6.58794	6.52051	6.36133	6.29832	6.53438	6.59988	7.08581	6.57798	6.54319	6.3159	6.63536	6.49427	6.61685	6.67923	6.32375	-0.0937919	-0.284324	0.0967401	6.53911	-1.00199	-5.93205	0.323728	0.813766	0	0	-0.0219442	-0.212483	0.168595	6.53911	-0.234424	-6.01965	0.816122	0.971092
ENSMUSG00000026024	NA	alsin Rho guanine nucleotide exchange factor	protein_coding	74018	Q920R0	NA	NA	4.12861	4.07838	4.21149	4.01241	3.78887	4.08337	4.26938	4.42798	4.03726	4.32099	4.10911	4.14312	4.08467	3.70975	4.27985	4.06081	4.10315	4.17175	3.92447	3.91567	3.72574	3.94511	3.45784	4.05216	-0.229129	-0.446884	-0.0113731	4.04341	-2.14179	-3.99322	0.0397795	0.518904	0	0	0.168578	-0.0395051	0.37666	4.04341	1.64904	-4.54901	0.108747	0.725839
ENSMUSG00000073478	NA	RIKEN cDNA D730003I15 gene	lincRNA	NA	NA	NA	NA	2.97222	2.69496	2.66566	2.72478	3.02203	2.94154	2.68991	2.85434	2.7165	2.88674	3.06754	2.8744	2.51633	2.90301	2.57267	2.9076	2.59444	2.84704	2.60358	2.88902	3.15383	2.90984	2.96864	2.62331	0.131929	-0.113813	0.37767	2.81666	1.09277	-5.28403	0.282507	0.788382	0	0	0.00899525	-0.231174	0.249165	2.81666	0.0762364	-5.50475	0.939697	0.991013
ENSMUSG00000026694	NA	methyltransferase like 13	protein_coding	71449	Q91YR5	NA	NA	5.04062	5.0794	4.92042	5.01147	5.18652	5.28085	4.88474	4.98857	5.22654	4.95379	5.1693	5.0077	5.10871	5.08564	4.9394	5.28815	5.22958	5.10639	4.99614	5.04967	4.79265	4.89908	4.83103	4.95787	-0.201559	-0.363961	-0.0391575	5.04309	-2.52627	-3.37979	0.0165733	0.444582	0	0	-0.0525868	-0.212992	0.107818	5.04309	-0.667308	-5.69185	0.509273	0.895966
ENSMUSG00000037499	NA	neuron derived neurotrophic factor	protein_coding	66208	Q9CQ45	NA	NA	7.24891	7.07557	7.11651	6.98614	7.28206	7.24929	7.05855	7.17859	7.1309	7.27286	7.15187	7.26212	7.04161	7.40532	7.2049	7.28931	7.41703	7.3033	7.20801	7.37073	7.33741	7.40031	7.18416	7.01764	-0.0238325	-0.172103	0.124439	7.21638	-0.327175	-6.42309	0.745628	0.948559	0	0	0.0161024	-0.132753	0.164958	7.21638	0.220187	-6.06605	0.827099	0.973791
ENSMUSG00000026627	NA	transmembrane protein 206	protein_coding	66950	Q9D771	NA	NA	5.60044	5.63587	5.6197	5.46517	5.4099	5.38827	5.56941	5.65564	5.44321	5.55495	5.55535	5.25923	5.45104	5.48442	5.518	5.40896	5.60485	5.53421	5.37654	5.51496	5.50492	5.47804	5.31159	5.63056	-0.0311324	-0.181882	0.119617	5.49897	-0.420364	-6.24172	0.676978	0.937114	0	0	-0.0137484	-0.163319	0.135823	5.49897	-0.187099	-5.94146	0.852743	0.978449
ENSMUSG00000070738	NA	diacylglycerol kinase, delta	protein_coding	227333	NA	NA	NA	5.31903	5.47001	5.38783	5.56064	5.3475	5.53377	5.16162	5.25369	5.52885	5.13912	5.28071	5.26691	5.31516	5.40851	5.3166	5.72731	5.2893	5.28137	5.35059	5.53697	5.41199	5.41402	5.36787	5.23186	-0.0029704	-0.166238	0.160297	5.37088	-0.0370324	-6.31724	0.970685	0.994603	0	0	-0.169138	-0.332377	-0.00589802	5.37088	-2.10903	-3.94604	0.0427122	0.664753
ENSMUSG00000026626	NA	protein phosphatase 2, regulatory subunit B', alpha	protein_coding	226849	Q6PD03	NA	NA	5.96646	6.03855	6.23078	6.05993	5.82685	5.71906	5.91889	5.88624	5.76884	5.76913	5.75874	5.99158	5.79549	5.88642	5.6659	5.32655	5.68288	5.40311	5.64122	6.1778	6.02653	5.96071	5.93234	5.54667	0.246935	0.0388097	0.45506	5.83253	2.41509	-3.68224	0.0215108	0.460889	0	0	-0.1223	-0.326408	0.081807	5.83253	-1.21968	-5.29453	0.231345	0.800092
ENSMUSG00000041075	NA	frizzled class receptor 7	protein_coding	14369	Q61090	NA	NA	4.73776	4.89474	4.6955	4.79734	4.48025	4.56571	4.72343	4.8341	4.53135	4.79263	4.62261	4.6333	4.81426	4.62069	4.69291	4.59499	4.66642	4.54498	4.56824	4.55327	4.67683	4.46594	4.67213	4.67649	-0.0561234	-0.220084	0.107837	4.66066	-0.696744	-5.96942	0.490903	0.877451	0	0	-0.00382298	-0.164967	0.157321	4.66066	-0.0482898	-5.84888	0.96178	0.994316
ENSMUSG00000042046	NA	dual serine/threonine and tyrosine protein kinase	protein_coding	213452	Q6XUX1	NA	NA	5.55509	5.22476	5.49897	5.57722	5.32968	5.50716	5.30537	5.57193	5.51381	5.33295	5.44691	5.37311	5.46652	5.23173	5.50179	5.37796	5.20425	5.19653	5.20993	5.22844	5.45481	5.31502	5.24029	5.29957	-0.0417244	-0.200539	0.117091	5.37349	-0.534768	-6.16618	0.59644	0.915164	0	0	-0.0287026	-0.184224	0.126819	5.37349	-0.375663	-5.88201	0.709602	0.953561
ENSMUSG00000047361	NA	predicted gene 973	protein_coding	381260	NA	NA	NA	4.07899	4.35259	4.00961	4.19541	4.1954	4.10837	3.88743	4.16352	3.65992	3.9041	3.97828	4.0394	4.16592	3.89233	3.77273	3.61729	4.38981	3.95213	3.60616	3.90603	3.99604	3.86388	3.47036	3.95052	-0.173865	-0.410888	0.0631582	3.96484	-1.4931	-5.02067	0.14503	0.67721	0	0	-0.210071	-0.437338	0.0171963	3.96484	-1.88147	-4.19399	0.068866	0.693183
ENSMUSG00000026021	NA	small ubiquitin-like modifier 1	protein_coding	22218	P63166	NA	NA	5.45989	5.54576	5.44236	5.52951	5.47621	5.24104	5.54803	5.33022	5.41829	5.44737	5.27303	5.577	5.55846	5.58068	5.39764	5.03785	5.31149	5.38724	5.26327	5.38748	5.54015	5.56526	5.53808	5.49273	0.0798863	-0.0906029	0.250376	5.43121	0.953768	-5.87475	0.347222	0.822002	0	0	-0.0127035	-0.18203	0.156623	5.43121	-0.152709	-5.93903	0.879569	0.983352
ENSMUSG00000026696	NA	vesicle-associated membrane protein 4	protein_coding	53330	O70480	NA	NA	5.58411	5.78461	5.72185	5.70924	5.35809	5.40422	5.45919	5.43577	5.38744	5.53279	5.4773	5.44658	5.64263	5.56194	5.11655	4.93271	5.3874	5.33362	5.48718	5.1408	5.47922	5.46675	5.48354	5.6067	0.111534	-0.0891968	0.312265	5.45584	1.13099	-5.69241	0.266311	0.778373	0	0	-0.138305	-0.334847	0.0582381	5.45584	-1.43234	-5.00297	0.161568	0.768281
ENSMUSG00000091743	NA	predicted gene 5705	processed_pseudogene	NA	NA	NA	NA	-2.2883	-5.38719	-1.47088	-3.2525	-0.36807	-0.0704327	-4.18045	-2.38936	-3.6469	-1.58775	-0.147468	-1.913	-0.624155	0.112576	-0.907596	-1.85697	-2.61501	-5.43373	-1.61365	-0.923238	-0.271349	-1.42645	0.170082	-0.259991	1.11428	-0.395505	2.62407	-1.76466	1.51386	-4.37969	0.141604	0.676656	0	0	-0.239631	-2.06936	1.5901	-1.76466	-0.268634	-4.73404	0.79024	0.966692
ENSMUSG00000026697	NA	myocilin	protein_coding	17926	O70624	NA	NA	7.55143	7.42839	7.39385	7.29535	7.36183	7.43189	7.36917	7.53	7.34012	7.47024	7.28191	7.59951	7.39096	7.38908	7.35299	7.36462	7.56294	7.39658	7.55811	7.42148	7.41493	7.55521	7.2161	7.23165	-0.00986356	-0.149635	0.129908	7.41285	-0.143642	-6.47551	0.886667	0.976599	0	0	0.0227825	-0.116493	0.162058	7.41285	0.332961	-6.0514	0.741296	0.955223
ENSMUSG00000037474	NA	denticleless E3 ubiquitin protein ligase	protein_coding	76843	Q3TLR7	NA	NA	-2.65087	-1.4803	-1.47088	-1.87399	-1.86283	0.11014	-2.30599	-0.514893	-2.42451	-0.764627	-0.41877	-0.858553	-2.20912	-0.547937	-3.22952	-5.3164	-2.25244	-1.34627	-1.43308	-2.14563	-1.76611	-1.6329	-2.57715	-1.22152	0.66545	-0.584931	1.91583	-1.75809	1.08328	-4.62528	0.286634	0.793099	0	0	0.293836	-0.74012	1.32779	-1.75809	0.578457	-4.74411	0.566932	0.913595
ENSMUSG00000026439	NA	retinoblastoma binding protein 5, histone lysine methyltransferase complex subunit	protein_coding	213464	Q8BX09	NA	NA	5.5481	5.41614	5.48673	5.50705	5.38768	5.21168	5.34898	5.40722	5.45551	5.41831	5.48064	5.40685	5.34756	5.29634	5.47714	5.68148	5.13701	5.27965	5.30362	5.53853	5.21221	5.19512	5.41234	5.33872	-0.0346538	-0.199195	0.129887	5.38727	-0.42869	-6.22194	0.670969	0.935394	0	0	-0.00841285	-0.170677	0.153852	5.38727	-0.105533	-5.94286	0.9166	0.989032
ENSMUSG00000048174	NA	transmembrane protein 81	protein_coding	74626	Q9D5K1	NA	NA	2.41829	2.61844	3.06736	2.59047	2.70564	2.37435	2.45858	1.97209	2.28383	2.58833	2.7731	2.92959	2.35936	2.48086	2.75689	2.01451	2.19968	2.53781	2.306	2.13566	2.80236	2.56753	2.17774	2.69546	0.0451144	-0.293755	0.383983	2.49225	0.270989	-5.71665	0.788109	0.958735	0	0	-0.129786	-0.45282	0.193249	2.49225	-0.817796	-5.17025	0.419413	0.871917
ENSMUSG00000005501	NA	ubiquitin specific peptidase 40	protein_coding	227334	Q8BWR4	NA	NA	2.23526	2.64072	2.48057	3.02176	3.05711	2.89304	2.1594	2.44634	2.08102	2.11269	2.92782	2.73086	2.92764	2.53679	2.47645	2.92677	2.60554	2.54926	2.78779	2.91806	2.67532	2.85154	2.89626	2.96101	0.179693	-0.120691	0.480077	2.66246	1.21765	-5.1472	0.232101	0.754776	0	0	-0.310728	-0.623654	0.00219818	2.66246	-2.02118	-3.84263	0.0515373	0.677301
ENSMUSG00000026020	NA	NOP58 ribonucleoprotein	protein_coding	55989	Q6DFW4	NA	NA	4.5957	4.5182	4.645	4.47133	4.12688	3.91951	4.40576	4.21385	3.8688	4.04049	4.35443	4.65452	4.28419	4.10705	3.51733	2.68922	3.81365	4.19744	4.01278	3.44932	4.12097	4.11168	4.027	3.85023	0.143555	-0.28273	0.569839	4.08314	0.693502	-5.83215	0.494377	0.878647	0	0	-0.110873	-0.496654	0.274908	4.08314	-0.591855	-5.62602	0.559253	0.912403
ENSMUSG00000037461	NA	integrator complex subunit 7	protein_coding	77065	NA	NA	NA	4.01548	4.2034	4.22465	4.20857	4.62464	4.30035	4.27487	4.2006	4.14534	4.12755	4.32502	4.39639	4.4308	4.2874	4.32966	4.14508	4.27286	4.46562	4.4351	4.22941	3.92166	4.04387	4.10935	4.58448	-0.0965281	-0.306614	0.113558	4.26259	-0.935243	-5.72171	0.356541	0.82395	0	0	-0.0112297	-0.22036	0.1979	4.26259	-0.1093	-5.77411	0.913635	0.98895
ENSMUSG00000067336	NA	bone morphogenetic protein receptor, type II (serine/threonine kinase)	protein_coding	12168	O35607	NA	NA	4.52334	4.31152	4.48194	4.66993	3.93748	4.03577	4.13997	4.10782	3.83153	4.08032	3.99704	4.28289	4.21867	4.28414	3.99351	4.12031	3.73498	3.87233	4.05499	3.73157	4.01047	4.19999	4.21726	4.48038	0.0793402	-0.178078	0.336758	4.13826	0.627366	-5.91923	0.53479	0.891513	0	0	-0.250103	-0.499862	-0.000342758	4.13826	-2.03828	-3.95754	0.0497044	0.672718
ENSMUSG00000041040	NA	family with sequence similarity 117, member B	protein_coding	72750	Q3U3E2	NA	NA	5.01243	4.84523	4.84573	4.9657	5.00977	4.754	4.88653	4.89707	4.73824	4.63216	4.83829	5.07043	5.02058	4.74461	4.76935	4.52123	4.77608	4.84588	4.78893	4.73293	4.79821	4.79208	4.86461	5.17711	0.0770311	-0.104949	0.259012	4.84696	0.861606	-5.87444	0.395199	0.834804	0	0	-0.0544136	-0.233749	0.124922	4.84696	-0.617601	-5.69655	0.54113	0.906278
ENSMUSG00000053024	NA	contactin 2	protein_coding	21367	Q61330	NA	NA	-0.934667	-3.06526	-0.0664925	-0.364979	0.350159	0.11014	-0.811221	-0.605091	-1.53143	-0.00278669	-0.41877	-0.969584	-0.624155	-1.25421	0.425828	0.464958	-0.564388	-0.00746832	-0.311092	-0.457574	-0.367565	0.895481	-0.860945	-1.07713	-0.0993868	-0.942343	0.74357	-0.50201	-0.239989	-5.1103	0.811842	0.962583	0	0	-0.0844749	-1.00588	0.836935	-0.50201	-0.186613	-4.85977	0.853121	0.978478
ENSMUSG00000026623	NA	lysophosphatidylglycerol acyltransferase 1	protein_coding	226856	Q91YX5	NA	NA	5.93248	5.55899	5.74942	5.76486	5.36336	5.69215	5.56494	5.5745	5.56011	5.43206	5.5136	5.50745	5.67519	5.64698	5.67556	5.24489	5.2824	5.30689	5.64248	5.2168	5.66396	5.37488	5.23846	5.71233	-0.00019742	-0.204038	0.203643	5.53728	-0.00197137	-6.32843	0.998439	0.999607	0	0	-0.153024	-0.353024	0.0469767	5.53728	-1.55738	-4.84205	0.129038	0.745231
ENSMUSG00000026018	NA	islet cell autoantigen 1-like	protein_coding	70375	Q3TY65	NA	NA	2.35555	2.33391	2.45846	2.43119	2.42593	2.48756	2.73841	2.46862	2.85028	2.31914	2.7176	2.53122	2.49636	2.77864	2.08517	2.1512	2.53763	2.91056	2.69377	2.45923	2.52265	2.50587	2.39028	2.67521	0.0508474	-0.222452	0.324147	2.51352	0.378702	-5.70697	0.707365	0.942984	0	0	0.186522	-0.0846136	0.457657	2.51352	1.40027	-4.64254	0.170882	0.771696
ENSMUSG00000026622	NA	NIMA (never in mitosis gene a)-related expressed kinase 2	protein_coding	18005	O35942	NA	NA	0.374661	-0.257906	-0.604149	-1.18211	-0.277872	0.368452	-0.150707	-1.16697	-0.373886	-0.333993	-0.147468	0.761599	0.839245	-0.0102804	-0.422169	0.0411498	0.410521	0.238692	-0.0286919	-0.0301533	0.266308	-0.689482	-0.255224	-1.38198	-0.557381	-1.22517	0.110407	-0.167184	-1.69895	-4.20914	0.0988563	0.629453	0	0	0.046046	-0.640202	0.732294	-0.167184	0.136577	-4.91569	0.892205	0.98573
ENSMUSG00000055833	NA	RIKEN cDNA 1700034H15 gene	antisense	NA	NA	NA	NA	-1.37077	-0.632301	-1.65146	-0.930576	-0.798704	-1.16997	-0.636134	-1.31136	-2.06194	-1.04026	-0.632895	-0.0588516	-0.624155	-0.37285	-0.796565	0.705966	-0.898807	-2.26381	-0.765657	-0.106102	-0.581689	-1.6329	-0.430311	-0.825588	-0.00772935	-0.783297	0.767838	-0.87032	-0.0202857	-5.06254	0.983939	0.996624	0	0	0.179095	-0.650731	1.00892	-0.87032	0.439302	-4.79593	0.663342	0.937677
ENSMUSG00000037434	NA	solute carrier family 30 (zinc transporter), member 1	protein_coding	22782	Q60738	NA	NA	3.79207	3.46143	3.77928	3.60796	3.65787	3.35359	3.80254	3.58282	3.08555	3.70899	3.88564	3.84394	4.11117	3.67529	3.52803	3.10566	3.51721	3.58586	3.66681	3.42254	3.66624	3.64108	3.61267	3.9293	0.059023	-0.216515	0.334561	3.62598	0.436021	-5.92832	0.665696	0.933232	0	0	0.0538589	-0.218798	0.326516	3.62598	0.402075	-5.59292	0.690253	0.946337
ENSMUSG00000026019	NA	WD repeat domain 12	protein_coding	57750	Q9JJA4	NA	NA	4.50322	4.58579	4.54625	4.55871	4.45745	4.33707	4.66399	4.15324	4.61832	4.54944	4.18882	4.52483	4.2929	4.45932	4.57138	4.37534	4.59305	4.48959	4.46102	4.55327	4.48698	4.48844	4.45627	4.33952	0.000454771	-0.18086	0.18177	4.46893	0.00510536	-6.18039	0.995958	0.999135	0	0	-0.0455922	-0.225344	0.13416	4.46893	-0.516278	-5.69102	0.609146	0.924175
ENSMUSG00000081984	NA	DnaJ heat shock protein family (Hsp40) member B3	protein_coding	15504	NA	NA	NA	0.77059	0.916592	0.550179	0.868512	0.743823	-0.433003	0.742377	0.780563	0.790501	1.25097	0.337959	0.408927	0.870609	1.26605	1.19001	1.19139	1.02057	0.632356	0.708274	0.750534	0.132006	0.499552	0.498136	0.596645	-0.487845	-0.93883	-0.0368607	0.711839	-2.20185	-3.56392	0.0348654	0.502352	0	0	0.153846	-0.306367	0.614059	0.711839	0.680448	-4.91672	0.501026	0.893625
ENSMUSG00000079429	NA	maestro heat-like repeat family member 2A	protein_coding	100040766	D3Z750	NA	NA	1.38726	1.08854	1.53969	0.964727	1.5481	1.15196	1.029	0.46308	0.91788	1.39831	1.23104	1.48459	1.40827	1.67778	0.715334	0.987379	1.02057	0.756091	1.44524	1.42591	1.07824	1.32487	1.05844	0.905596	0.104535	-0.30804	0.51711	1.167	0.515734	-5.33424	0.609521	0.917007	0	0	-0.194102	-0.598243	0.210038	1.167	-0.977612	-4.8346	0.335468	0.843727
ENSMUSG00000040225	NA	proline-rich coiled-coil 2C	protein_coding	226562	Q3TLH4	NA	NA	5.75305	5.39335	5.59711	5.77816	5.62391	5.7004	5.47358	5.61126	5.18493	5.43888	5.59592	5.57329	5.73606	5.32521	5.79893	6.06676	5.35489	5.61543	5.50529	5.24955	5.54842	5.5378	5.41396	5.97919	-0.107277	-0.333908	0.119355	5.57731	-0.96485	-5.88324	0.341981	0.820436	0	0	-0.159516	-0.386052	0.0670199	5.57731	-1.4353	-5.0025	0.161074	0.768281
ENSMUSG00000044783	NA	Holliday junction recognition protein	protein_coding	381280	NA	NA	NA	2.73653	3.14809	2.74086	2.80495	2.6261	2.68089	2.64821	2.8878	2.47549	2.39129	2.87807	2.92183	2.62147	2.8243	3.15935	3.13893	2.526	2.27363	2.70346	2.92762	2.8566	2.6033	2.96864	2.59125	0.0161694	-0.27458	0.306919	2.75561	0.113199	-5.82538	0.910567	0.982212	0	0	-0.078701	-0.368075	0.210674	2.75561	-0.553589	-5.35616	0.583639	0.917048
ENSMUSG00000026017	NA	calcium response factor	protein_coding	241066	Q8VHI4	NA	NA	2.13423	2.19024	2.13514	2.66874	2.04406	1.76863	1.45375	1.85857	1.21108	1.85136	1.73448	2.41447	1.73233	2.48086	2.02598	2.1993	1.08543	1.38645	1.73684	2.13566	2.05058	2.40137	1.83466	2.13789	0.224309	-0.196048	0.644666	1.94467	1.08617	-5.11269	0.285374	0.79119	0	0	-0.394292	-0.808862	0.0202779	1.94467	-1.93592	-3.93873	0.061591	0.682858
ENSMUSG00000037395	NA	REST corepressor 3	protein_coding	214742	Q6PGA0	NA	NA	3.58343	3.22384	3.26502	3.41141	3.12482	3.19594	2.76206	2.96035	3.03023	2.94543	3.1537	3.40058	3.42685	3.32123	3.23318	3.02789	3.06547	2.99672	2.93478	3.20408	3.28621	3.34262	3.53733	3.52774	0.117571	-0.130704	0.365845	3.2067	0.963904	-5.49907	0.342192	0.820436	0	0	-0.26422	-0.514615	-0.0138241	3.2067	-2.14786	-3.6827	0.0392566	0.658003
ENSMUSG00000097316	NA	predicted gene 10516	antisense	NA	NA	NA	NA	0.0336245	0.543549	0.11408	1.41425	0.608471	0.320357	0.256951	0.707499	-0.187473	0.2664	0.913073	0.0012694	0.308731	-0.144581	-0.507058	-0.031	0.00389588	0.632356	0.545544	-0.361359	0.329043	0.549305	0.76524	0.145266	0.290382	-0.277644	0.858408	0.301143	1.04056	-4.8336	0.305736	0.804723	0	0	-0.184667	-0.709352	0.340017	0.301143	-0.716406	-4.86985	0.478843	0.889866
ENSMUSG00000040181	NA	flavin containing monooxygenase 1	protein_coding	14261	P50285	NA	NA	4.75973	4.88544	4.82644	5.0467	4.43762	4.49435	4.82797	4.86383	4.80018	4.82425	4.52253	4.74301	4.81426	4.53541	5.00218	4.39956	4.71334	4.7818	4.90886	4.838	4.62464	4.81514	4.86461	4.86706	0.10989	-0.093834	0.313614	4.7582	1.09795	-5.64339	0.280271	0.786734	0	0	0.022039	-0.180809	0.224887	4.7582	0.221151	-5.83589	0.826354	0.973791
ENSMUSG00000026442	NA	neurofascin	protein_coding	269116	Q810U3	NA	NA	7.68977	7.66215	7.65582	7.63182	7.82096	7.78741	7.6967	7.79151	7.79206	7.68676	7.83455	7.56756	7.7636	7.63566	7.96289	8.02997	7.91121	7.68017	7.57535	7.71149	7.57596	7.67632	7.47522	7.84046	-0.187102	-0.331094	-0.0431107	7.72731	-2.6449	-3.31913	0.0124719	0.423093	0	0	0.0194418	-0.124351	0.163234	7.72731	0.275212	-6.08639	0.784891	0.96573
ENSMUSG00000073664	NA	neurobeachin like 1	protein_coding	269198	NA	NA	NA	3.10783	2.65173	3.30893	3.60299	3.16557	2.99613	2.4682	3.06642	2.26798	2.61268	3.17858	2.99019	3.41626	3.47801	3.07426	3.30931	1.7773	2.54926	2.95113	2.89876	2.95933	3.16252	3.3263	2.78322	0.0663603	-0.380481	0.513201	2.96262	0.304309	-5.83462	0.763159	0.953912	0	0	-0.379217	-0.825336	0.0669026	2.96262	-1.74179	-4.27741	0.0926026	0.713727
ENSMUSG00000026443	NA	leucine rich repeat protein 2, neuronal	protein_coding	16980	NA	NA	NA	6.02408	5.69961	5.58312	5.68355	5.53805	5.91901	5.72192	5.88106	6.02846	5.79463	5.56009	5.1671	5.76138	5.72849	6.05356	6.30976	5.89221	5.69362	5.83095	5.87612	5.93873	5.84968	5.9244	5.67202	-0.056574	-0.286625	0.173477	5.79715	-0.501683	-6.246	0.619457	0.919638	0	0	-0.0544556	-0.287445	0.178534	5.79715	-0.476807	-5.87001	0.636864	0.931774
ENSMUSG00000040170	NA	flavin containing monooxygenase 2	protein_coding	55990	Q8K2I3	NA	NA	1.57519	0.916592	1.18312	0.995424	1.44592	0.741495	1.00277	1.62062	0.790501	0.861558	1.19898	1.9488	1.25031	0.687691	0.891491	0.464958	0.305552	0.399157	1.10881	0.913263	1.59463	1.35316	0.990532	0.9735	0.46111	-0.00939968	0.931619	1.05059	1.99482	-3.86754	0.0544809	0.555433	0	0	0.124952	-0.301658	0.551563	1.05059	0.596183	-5.04067	0.555171	0.910634
ENSMUSG00000049439	NA	cytochrome P450, family 20, subfamily a, polypeptide 1	protein_coding	77951	Q8BKE6	NA	NA	4.42289	4.39581	4.57736	4.36955	4.39026	4.37582	4.40325	4.37588	4.33989	4.27596	4.31384	4.28893	4.50012	4.18262	4.1192	4.09934	4.25887	4.46562	4.35444	4.10019	4.2643	4.05252	4.0522	4.37761	-0.0712646	-0.2486	0.106071	4.30652	-0.817986	-5.81439	0.419306	0.847413	0	0	-0.0877487	-0.259222	0.0837241	4.30652	-1.04163	-5.30025	0.305249	0.830826
ENSMUSG00000049866	NA	ADP-ribosylation factor-like 4C	protein_coding	320982	P61208	NA	NA	4.25773	4.15003	4.22137	4.517	4.0679	4.17749	4.3856	4.30954	4.09231	4.37181	3.93999	4.33347	4.45686	4.20695	4.18833	4.22469	4.0018	4.11894	3.98129	3.93474	4.20281	4.26099	4.20608	4.13233	-0.0852917	-0.284143	0.113559	4.1975	-0.873064	-5.75612	0.389015	0.832958	0	0	0.0117199	-0.182739	0.206178	4.1975	0.122678	-5.76956	0.903116	0.987139
ENSMUSG00000058248	NA	potassium voltage-gated channel, subfamily H (eag-related), member 1	protein_coding	16510	NA	NA	NA	3.45166	3.95489	3.95143	3.89927	3.21301	3.68327	3.50371	3.68627	3.85825	3.4499	3.74839	3.80652	4.05426	3.70975	3.22662	3.66374	3.62476	3.38963	3.71547	3.77456	3.4147	3.61211	2.9147	3.52774	-0.121169	-0.420384	0.178047	3.61811	-0.82428	-5.67919	0.415772	0.845917	0	0	-0.0271005	-0.314958	0.260757	3.61811	-0.191632	-5.65988	0.84922	0.977839
ENSMUSG00000095576	NA	flavin containing monooxygenase 6	protein_coding	226565	NA	NA	NA	-2.2883	-3.80223	-0.914489	-1.87399	-0.67841	-3.24036	0.0674727	-3.23736	-1.77244	-2.48083	-1.81732	-5.61344	-1.76166	-2.33221	-2.7441	-5.3164	-5.42237	-5.43373	-0.235143	-5.31556	-2.41819	-5.33334	-0.340113	-0.259991	1.58019	-0.573387	3.73376	-2.69019	1.5077	-4.41429	0.143598	0.677141	0	0	-0.340057	-2.3149	1.63479	-2.69019	-0.353821	-4.72274	0.726305	0.954837
ENSMUSG00000036206	NA	SH3-domain binding protein 4	protein_coding	98402	Q921I6	NA	NA	4.48575	4.51519	4.49829	4.53279	4.47377	4.59885	4.63439	4.79276	4.64925	4.80589	4.53221	4.53504	4.88124	4.54635	4.76256	4.87219	4.77608	4.65506	4.88991	4.48373	4.4273	4.36189	4.31767	4.82173	-0.1927	-0.379979	-0.00542171	4.61874	-2.09441	-4.17859	0.0440811	0.529398	0	0	0.139258	-0.0485786	0.327094	4.61874	1.50906	-4.79761	0.140917	0.755804
ENSMUSG00000026131	NA	dystonin	protein_coding	13518	Q91ZU6	NA	NA	6.99015	6.65823	7.20963	7.14816	7.0858	7.01868	6.6191	6.96941	6.48195	6.72129	6.92261	6.8951	7.02777	6.89367	7.15137	7.2162	6.53219	6.75021	6.8455	6.67986	6.8294	6.86296	6.71648	7.10112	-0.0889539	-0.302565	0.124658	6.88862	-0.849719	-6.092	0.402073	0.839159	0	0	-0.250427	-0.463351	-0.0375019	6.88862	-2.39988	-3.5012	0.0226726	0.620697
ENSMUSG00000037375	NA	hedgehog acyltransferase	protein_coding	226861	Q8BMT9	NA	NA	1.70164	1.94373	1.82536	1.7743	2.07861	2.10305	1.51071	1.7536	1.88707	1.72304	1.73448	1.99389	1.71515	1.53129	1.41433	2.1993	2.36553	1.84239	2.10151	1.86435	1.93433	1.76469	1.43567	2.04626	0.0308811	-0.302008	0.36377	1.84351	0.188825	-5.59809	0.851401	0.971089	0	0	-0.140558	-0.471149	0.190033	1.84351	-0.865428	-5.00865	0.39313	0.863665
ENSMUSG00000096992	NA	predicted gene, 26788	processed_transcript	NA	NA	NA	NA	-1.37077	-1.92776	-1.03478	-1.3265	-0.464285	-2.39236	-0.907436	-2.09986	-1.53143	-2.48083	-1.18929	-1.08988	-0.383147	-2.0427	-1.46399	-2.14648	-3.83741	-5.43373	-2.06111	-1.61512	-0.701984	-0.689482	-1.47762	0.0224092	1.40925	0.237436	2.58107	-1.6519	2.44792	-3.64861	0.0199269	0.460889	1	0	-0.0939679	-1.14599	0.958058	-1.6519	-0.181811	-4.78809	0.856857	0.979637
ENSMUSG00000055013	NA	ArfGAP with GTPase domain, ankyrin repeat and PH domain 1	protein_coding	347722	Q8BXK8	NA	NA	7.01421	7.14004	7.37332	7.20097	7.18181	7.25809	7.14541	7.05933	7.12266	7.18628	7.28286	7.12233	7.02864	7.11923	7.172	7.14891	7.26654	7.15099	7.05381	7.17304	7.0728	7.14011	7.04045	7.09256	-0.0518422	-0.175551	0.0718669	7.14777	-0.853	-6.10546	0.399885	0.83711	0	0	-0.043155	-0.166107	0.0797966	7.14777	-0.714438	-5.84236	0.480042	0.890232
ENSMUSG00000102336	NA	predicted gene, 37233	lincRNA	NA	NA	NA	NA	-3.1363	-5.38719	-5.55835	-2.115	-0.798704	-1.03872	-2.30599	-3.97432	-1.32498	-1.04026	-1.02882	-1.22112	-0.714353	-2.0427	-2.09202	-0.458421	-1.72193	-1.73329	-0.996983	-0.560668	-1.31865	-0.809776	-5.38451	-1.22152	-0.254856	-1.67723	1.16752	-1.99936	-0.366105	-4.90823	0.716886	0.945708	0	0	1.13642	-0.571161	2.84399	-1.99936	1.35982	-4.51502	0.184136	0.781397
ENSMUSG00000026586	NA	paired related homeobox 1	protein_coding	18933	P63013	NA	NA	2.92115	2.88427	2.8468	3.31735	1.97235	2.79966	2.80823	3.06642	2.85028	2.75073	2.59977	2.3581	2.93508	2.77864	2.91207	2.58446	2.13987	2.47916	2.65438	2.16826	2.54924	2.54318	2.65441	3.01034	-0.044868	-0.407205	0.317469	2.69101	-0.252053	-5.76702	0.802583	0.959876	0	0	-0.0659045	-0.411353	0.279544	2.69101	-0.388329	-5.42642	0.700298	0.950678
ENSMUSG00000042111	NA	coiled-coil domain containing 115	protein_coding	69668	Q8VE99	NA	NA	4.00734	4.14224	4.0058	4.10329	4.11445	4.07615	3.73243	4.14634	4.08328	4.22554	3.75392	4.02137	3.65563	3.83994	3.91003	3.59349	4.04727	3.94348	4.12871	3.90119	3.89599	4.2942	3.94865	3.5107	0.114139	-0.114741	0.343018	3.96173	1.01506	-5.57958	0.317553	0.810617	0	0	-0.0853868	-0.305893	0.13512	3.96173	-0.788201	-5.45661	0.436275	0.878526
ENSMUSG00000016262	NA	SERTA domain containing 4	protein_coding	214791	A7DTG3	NA	NA	4.14725	4.18077	3.8014	4.17878	3.97006	3.55925	3.58552	3.78723	3.93555	3.49645	3.63913	3.18422	3.47356	3.87508	3.727	3.75238	3.46941	3.18465	3.29644	3.75859	3.83785	3.39118	3.82251	3.78558	0.06425	-0.217837	0.346337	3.70166	0.463616	-5.91484	0.646005	0.927794	0	0	-0.373246	-0.64322	-0.103272	3.70166	-2.81411	-2.48792	0.00822781	0.547805
ENSMUSG00000040124	NA	golgin, RAB6-interacting	protein_coding	98376	Q8BRM2	NA	NA	3.24567	3.46143	3.60907	3.76319	3.36773	3.32341	3.40701	3.20558	3.63541	3.61569	3.57812	3.58378	3.58175	3.58798	3.58554	2.94569	3.39461	3.25626	3.68158	3.15612	3.31749	3.4513	3.22652	3.33469	-0.0362226	-0.285943	0.213498	3.42982	-0.295252	-5.92576	0.769674	0.955307	0	0	0.030634	-0.210795	0.272063	3.42982	0.258274	-5.60737	0.797819	0.967202
ENSMUSG00000040113	NA	methyltransferase like 11B	protein_coding	240879	B2RXM4	NA	NA	-0.934667	-0.257906	-0.700365	-1.18211	-0.0368638	-0.204734	-0.555964	-0.430004	-0.708305	-0.533301	-0.322555	-0.569046	-1.58109	-0.144581	-0.341999	-1.61596	-0.564388	-0.575752	-0.876689	-0.671699	-0.701984	-0.0479358	-0.740651	-0.111892	0.279107	-0.353314	0.911528	-0.600435	0.898322	-4.81976	0.375603	0.830603	0	0	0.0449108	-0.559706	0.649527	-0.600435	0.151195	-4.87971	0.880754	0.98348
ENSMUSG00000026782	NA	abl-interactor 2	protein_coding	329165	P62484	NA	NA	4.45914	4.16548	4.59267	4.51965	4.50904	3.97493	4.06272	4.10427	3.76531	4.15268	4.14321	4.31286	4.42289	4.30038	3.85156	3.74159	4.09136	3.95213	4.07004	3.99959	4.26028	4.47241	4.49354	4.16537	0.174226	-0.0767394	0.425191	4.19096	1.41308	-5.17452	0.167112	0.701888	0	0	-0.2744	-0.520144	-0.028656	4.19096	-2.27284	-3.55318	0.0297615	0.638837
ENSMUSG00000054387	NA	transformed mouse 3T3 cell double minute 4	protein_coding	17248	O35618	NA	NA	5.34024	5.25215	5.60342	5.86799	5.89872	5.74435	5.15121	5.36032	4.77516	5.16817	5.65325	5.88591	5.36694	5.80791	5.5849	5.64866	4.78587	4.83188	5.23851	5.36304	5.72938	5.83345	5.78604	5.6733	0.262507	-0.12912	0.654134	5.47295	1.3885	-5.39336	0.178609	0.709837	0	0	-0.280803	-0.670817	0.109212	5.47295	-1.49142	-4.92202	0.149771	0.765434
ENSMUSG00000016200	NA	synaptotagmin XIV	protein_coding	329324	Q7TN84	NA	NA	4.75001	4.61703	4.7259	4.91441	4.6593	4.95833	4.79778	4.53215	4.6026	4.61117	4.83047	4.43777	5.06531	4.66904	4.76935	4.6305	4.63698	4.8389	4.93581	4.37619	4.84458	4.72871	4.67754	4.86706	-0.031743	-0.227992	0.164506	4.7282	-0.329237	-6.17422	0.744083	0.948559	0	0	-0.139439	-0.336081	0.0572033	4.7282	-1.44336	-4.89751	0.158463	0.768038
ENSMUSG00000026127	NA	IMP4, U3 small nucleolar ribonucleoprotein	protein_coding	27993	Q8VHZ7	NA	NA	5.38805	5.23395	5.22219	5.32266	5.22366	5.14248	5.23247	5.35435	5.33514	5.23243	5.14426	5.0077	5.22095	5.17823	5.29011	5.50298	5.09432	5.18373	5.15806	5.1408	5.21221	5.19316	5.44125	5.07068	-0.0415123	-0.20202	0.118996	5.23024	-0.526438	-6.15922	0.602149	0.916712	0	0	-0.0390757	-0.19846	0.120308	5.23024	-0.499034	-5.80685	0.621107	0.92643
ENSMUSG00000026301	NA	IQ motif containing with AAA domain	protein_coding	74918	Q9CUL5	NA	NA	-1.75779	-2.21726	-0.272943	-1.05087	-1.41538	-2.39236	-1.51749	-1.03573	-1.32498	-1.3813	-0.147468	-0.858553	-1.58109	-1.41467	-1.85101	-0.79284	-0.377975	-1.52684	-1.82011	-1.85612	-5.22555	-1.42645	-5.38451	-0.714556	-1.42478	-2.64358	-0.205977	-1.63933	-2.37948	-3.75062	0.0233515	0.463075	-1	0	0.449646	-0.54651	1.4458	-1.63933	0.918779	-4.66101	0.364961	0.856143
ENSMUSG00000044337	NA	atypical chemokine receptor 3	protein_coding	12778	P56485	NA	NA	3.25945	3.41047	3.3871	2.83071	3.4689	3.49028	2.88204	3.46585	3.35685	2.37715	3.89568	3.16464	3.6912	2.8243	2.91207	2.87835	3.08146	3.00506	3.27712	3.45593	3.20491	3.4513	3.33317	3.05019	0.216815	-0.141861	0.57549	3.21476	1.23245	-5.21423	0.226972	0.749944	0	0	-0.121017	-0.470583	0.228548	3.21476	-0.705829	-5.37044	0.485522	0.89224
ENSMUSG00000026014	NA	Ras association (RalGDS/AF-6) and pleckstrin homology domains 1	protein_coding	77300	NA	NA	NA	2.59162	2.50155	3.03037	2.63014	2.31436	2.14507	2.41946	2.29246	2.80705	2.31914	1.88312	2.44726	2.26809	2.13449	3.32199	3.3875	2.37853	2.62696	2.15894	2.58531	2.14078	2.2289	2.36369	2.43142	-0.356375	-0.748629	0.0358789	2.47534	-1.84938	-4.25854	0.0735001	0.589882	0	0	-0.176807	-0.568815	0.215201	2.47534	-0.918102	-5.078	0.365317	0.856143
ENSMUSG00000026447	NA	phosphatidylinositol-4-phosphate 3-kinase catalytic subunit type 2 beta	protein_coding	240752	NA	NA	NA	0.881621	1.15197	0.745435	1.16703	0.560377	0.741495	0.0674727	0.323356	0.259986	0.820336	0.990035	0.761599	0.481198	0.907257	0.788398	1.67228	0.00389588	0.543547	1.01861	0.465804	1.14949	0.643942	0.919274	0.680303	0.0939963	-0.375273	0.563266	0.739364	0.407714	-5.28897	0.686149	0.939605	0	0	-0.361267	-0.835302	0.112768	0.739364	-1.55126	-4.34651	0.130496	0.746965
ENSMUSG00000101188	NA	eukaryotic translation initiation factor 4A, pseudogene 4	processed_pseudogene	NA	NA	NA	NA	1.553	-0.529208	1.26183	0.901301	0.867559	0.219074	0.677526	0.707499	0.69887	0.594454	0.00865113	0.269203	0.164341	-0.0102804	0.638372	0.0411498	0.358991	0.975658	1.04931	0.834192	0.200719	0.643942	0.343413	-0.42505	0.0813593	-0.541737	0.704456	0.501855	0.265778	-5.24389	0.792084	0.95888	0	0	-0.221727	-0.801693	0.35824	0.501855	-0.778184	-4.86737	0.442074	0.8808
ENSMUSG00000016181	NA	digestive organ expansion factor homolog (zebrafish)	protein_coding	215193	NA	NA	NA	3.51044	3.44253	3.57351	3.34741	3.34662	3.3295	3.32998	3.27044	3.1902	3.06496	3.41325	3.66036	3.12261	3.47801	3.26553	3.22663	2.87684	3.24222	3.19713	3.1962	3.49213	3.35666	3.24849	3.33469	0.0987047	-0.125015	0.322425	3.31318	0.898049	-5.55863	0.375746	0.830603	0	0	-0.095613	-0.311182	0.119956	3.31318	-0.902814	-5.25504	0.373249	0.8598
ENSMUSG00000026126	NA	protein tyrosine phosphatase, non-receptor type 18	protein_coding	19253	Q61152	NA	NA	1.17113	1.21272	1.18312	1.21998	1.18553	1.87234	1.92807	1.85857	1.39749	1.7005	1.54343	1.68118	1.01795	1.61681	1.45977	1.69483	1.39781	1.042	1.94706	1.69567	1.71697	1.17446	1.94641	1.49634	0.304137	-0.0546559	0.66293	1.50667	1.72541	-4.29835	0.0939247	0.621954	0	0	0.388697	0.0311646	0.746228	1.50667	2.21291	-3.57562	0.0340222	0.657761
ENSMUSG00000046062	NA	protein phosphatase 1, regulatory subunit 15B	protein_coding	108954	Q8BFW3	NA	NA	5.59502	5.53688	5.78761	5.60486	5.81537	5.50313	5.66242	5.67971	5.47635	5.5119	5.76148	5.7158	5.86527	5.58996	5.47576	5.27699	5.54702	5.57959	5.79743	5.47642	5.64867	5.59666	5.43487	5.83148	0.073263	-0.104587	0.251113	5.61544	0.838491	-5.99488	0.407862	0.842728	0	0	-0.00289347	-0.179138	0.173351	5.61544	-0.0334173	-5.97112	0.973546	0.996805
ENSMUSG00000026638	NA	interferon regulatory factor 6	protein_coding	54139	P97431	NA	NA	5.41137	5.33647	5.47163	5.49636	5.04951	5.11631	5.25487	5.31493	5.452	5.08794	5.18984	5.03312	5.34756	5.29957	5.11832	5.21595	5.13509	5.26062	5.38108	5.07783	5.36785	5.19512	5.29936	5.28126	0.0373862	-0.135864	0.210636	5.25808	0.439243	-6.20433	0.663384	0.932941	0	0	-0.0952589	-0.267221	0.0767034	5.25808	-1.12756	-5.33213	0.267739	0.814069
ENSMUSG00000026585	NA	kinesin-associated protein 3	protein_coding	16579	P70188	NA	NA	5.12767	5.1741	5.25784	5.10417	4.8439	4.94055	5.20971	5.05266	5.07533	5.02809	4.81733	4.80124	5.08884	5.01455	5.01935	4.64505	5.03193	4.92272	5.17207	4.60182	4.99483	4.98972	4.89742	4.90233	-0.0292659	-0.223528	0.164996	4.98805	-0.306649	-6.2099	0.761061	0.952691	0	0	-0.0763714	-0.266744	0.114002	4.98805	-0.816569	-5.58452	0.420103	0.872038
ENSMUSG00000034432	NA	COP9 signalosome subunit 8	protein_coding	108679	Q8VBV7	NA	NA	6.33171	6.41976	6.34139	6.28316	6.38293	6.24063	6.4067	6.38725	6.48367	6.48619	6.33842	6.20873	6.30622	6.41487	6.44679	6.5856	6.30937	6.40508	6.39122	6.57813	6.40336	6.39416	6.55323	6.26991	0.0207782	-0.114602	0.156158	6.39035	0.312407	-6.3694	0.756721	0.950864	0	0	0.051269	-0.084381	0.186919	6.39035	0.769312	-5.74961	0.447248	0.882303
ENSMUSG00000026124	NA	cripto, FRL-1, cryptic family 1	protein_coding	12627	P97766	NA	NA	-0.504032	-3.06526	-1.47088	-1.66754	-0.929949	-1.47482	-1.85853	-0.8044	-0.708305	-0.0787355	-1.02882	-2.44352	0.164341	-0.858277	-0.597256	0.238187	-0.778513	-0.789877	-0.476151	-1.61512	-1.31865	-0.941021	0.0417578	-0.42505	-0.336143	-1.10344	0.431153	-0.974601	-0.89172	-4.82802	0.379079	0.831379	0	0	0.305953	-0.603333	1.21524	-0.974601	0.684891	-4.72329	0.498255	0.893625
ENSMUSG00000079144	NA	RIKEN cDNA A130010J15 gene	protein_coding	319266	Q9DAE8	NA	NA	1.70164	2.40071	2.25544	2.14667	2.11236	2.11719	2.3587	1.97209	1.66295	2.4053	2.15788	2.2753	2.13235	1.88157	1.8664	1.50378	1.90855	2.12851	2.05688	1.96057	2.06908	2.06754	1.7954	2.34434	0.139443	-0.177704	0.456589	2.05338	0.894959	-5.28722	0.377371	0.830826	0	0	0.0284777	-0.272195	0.32915	2.05338	0.192787	-5.34281	0.848322	0.977483
ENSMUSG00000045174	NA	APC membrane recruitment 3	protein_coding	211383	Q6NS69	NA	NA	3.20355	3.11664	3.30893	2.74298	2.77049	3.29258	3.04515	3.31416	3.15615	2.94543	2.97591	2.85823	2.79498	2.93666	3.15935	3.3944	2.99126	2.87461	3.09784	3.23519	2.601	3.29237	2.73961	3.19233	0.0132822	-0.26524	0.291804	3.04333	0.0970686	-5.88587	0.923266	0.985306	0	0	-0.0267832	-0.300239	0.246673	3.04333	-0.199362	-5.53479	0.843218	0.976647
ENSMUSG00000026584	NA	SCY1-like 3 (S. cerevisiae)	protein_coding	240880	Q9DBQ7	NA	NA	3.98264	3.68695	3.93551	4.15179	3.7084	3.87026	3.97436	3.73303	3.60418	3.68048	3.88564	4.08179	3.89178	3.65521	3.78617	3.68641	3.72484	3.69812	3.4249	3.61222	4.11653	3.86879	3.71089	4.12114	0.0610276	-0.172389	0.294445	3.81634	0.532183	-5.91448	0.598208	0.915835	0	0	-0.0577939	-0.285278	0.16969	3.81634	-0.517129	-5.587	0.608558	0.923959
ENSMUSG00000052062	NA	par-3 family cell polarity regulator beta	protein_coding	72823	Q9CSB4	NA	NA	3.32641	3.23852	3.00771	3.0802	2.9585	3.28006	3.06431	3.21879	3.23166	3.0825	3.37788	2.72195	3.40023	3.17382	2.99929	3.42843	3.06547	2.84704	2.51837	2.81887	3.10984	2.69457	2.72924	3.4284	-0.272265	-0.558544	0.0140135	3.07509	-1.93584	-4.2036	0.0616006	0.571705	0	0	-0.0439129	-0.318989	0.231164	3.07509	-0.324942	-5.52036	0.747302	0.956532
ENSMUSG00000037318	NA	TRAF3 interacting protein 3	protein_coding	215243	NA	NA	NA	-0.328946	-1.92776	-1.03478	-0.445149	-0.929949	-0.433003	-1.12156	-0.00469856	-0.588011	-0.533301	0.277838	-1.913	-1.42062	-1.25421	-2.09202	-2.50905	-1.51548	-0.22428	0.15188	-0.106102	-0.367565	-1.6329	-1.92508	0.0224092	0.865807	-0.070408	1.80202	-0.910639	1.8824	-4.05671	0.0687348	0.581984	0	0	0.14716	-0.700768	0.995087	-0.910639	0.353262	-4.83465	0.726166	0.954837
ENSMUSG00000048126	NA	collagen, type VI, alpha 3	protein_coding	12835	NA	NA	NA	2.50177	2.56118	2.91333	2.33846	3.68616	3.71616	2.2735	3.28306	3.05815	3.07375	3.19492	3.81492	3.50388	3.30844	3.08154	3.96205	3.95917	2.5029	3.80364	3.29547	3.15383	2.74881	2.95088	3.29543	-0.162547	-0.74076	0.415666	3.16589	-0.582198	-5.78548	0.566212	0.905977	0	0	0.157714	-0.451246	0.766674	3.16589	0.536366	-5.41968	0.59696	0.921655
ENSMUSG00000037509	NA	Rho guanine nucleotide exchange factor (GEF) 4	protein_coding	226970	Q7TNR9	NA	NA	4.11352	4.09461	3.98275	4.22161	4.19933	4.30962	4.34702	4.20724	4.32464	4.35025	4.18063	4.09564	4.2871	4.18612	4.12274	4.13687	4.43717	4.14181	4.39384	4.39353	4.12539	4.2422	4.20233	4.37133	0.0715497	-0.0986382	0.241738	4.2278	0.855749	-5.78749	0.398384	0.836064	0	0	0.0958021	-0.0747948	0.266399	4.2278	1.14307	-5.1747	0.261338	0.813679
ENSMUSG00000104002	NA	predicted gene, 38336	antisense	NA	NA	NA	NA	-0.703341	-5.38719	-1.65146	-0.530038	-1.07434	-1.16997	-1.67795	-1.03573	-1.77244	-1.58775	-0.632895	-0.858553	-1.02469	-3.91717	-2.38153	-1.61596	-2.25244	-1.9743	-2.06111	-1.40866	-0.833228	-0.689482	-1.68407	-2.01001	0.718893	-0.496151	1.93394	-1.66393	1.20431	-4.57335	0.237142	0.760259	0	0	0.462423	-0.65309	1.57794	-1.66393	0.843786	-4.67429	0.40494	0.867184
ENSMUSG00000026303	NA	melanophilin	protein_coding	171531	NA	NA	NA	1.0175	0.987851	1.73628	0.800607	1.83761	1.67612	1.84191	1.85857	1.66295	1.42606	2.01787	1.48459	1.38673	1.73627	1.45977	1.99648	1.85376	1.50878	1.44524	0.951231	1.51592	1.46108	0.919274	1.54178	-0.337339	-0.731103	0.0564246	1.50518	-1.74381	-4.26696	0.0906195	0.615199	0	0	0.377796	-0.0054387	0.761031	1.50518	2.0066	-3.84647	0.0531483	0.681581
ENSMUSG00000041757	NA	pleckstrin homology domain containing, family A member 6	protein_coding	240753	Q7TQG1	NA	NA	6.14215	6.34371	6.42072	6.46071	6.61548	6.53936	6.24616	6.52652	6.10185	6.44948	6.71866	6.31619	6.65872	6.42008	6.48094	6.80351	6.50874	6.67185	6.50425	6.3582	6.23849	6.12558	6.25257	6.70079	-0.224341	-0.422737	-0.0259446	6.44186	-2.30225	-3.96246	0.0278961	0.479111	0	0	-0.0282736	-0.227088	0.170541	6.44186	-0.28954	-5.9975	0.774014	0.963563
ENSMUSG00000101693	NA	predicted gene, 19461	antisense	NA	NA	NA	NA	1.25602	0.340732	0.708441	1.80927	1.66642	1.73233	1.58331	1.01057	1.42634	1.34117	1.61807	1.10081	1.89369	1.53129	0.956342	1.73888	2.01226	1.84239	0.922399	1.39869	1.4887	1.29602	0.955343	1.47307	-0.409532	-0.862835	0.0437706	1.37927	-1.83894	-4.13129	0.0750508	0.589882	0	0	0.0821331	-0.384027	0.548293	1.37927	0.358634	-5.14016	0.722182	0.954541
ENSMUSG00000026304	NA	RAB17, member RAS oncogene family	protein_coding	19329	P35292	NA	NA	0.808558	1.43299	0.631479	0.654387	0.700102	1.83859	1.35352	1.26089	1.27593	1.25097	1.09829	0.956415	0.70649	1.23933	0.823587	1.47801	1.39781	1.48513	1.71786	1.16018	1.07824	1.10961	0.396853	1.44942	-0.00634893	-0.462672	0.449974	1.13769	-0.0283202	-5.44974	0.97758	0.995594	0	0	0.187558	-0.272034	0.64715	1.13769	0.830675	-4.91281	0.412201	0.870185
ENSMUSG00000041406	NA	cDNA sequence BC055324	protein_coding	381306	Q3TQQ9	NA	NA	0.881621	-0.0296367	0.816694	0.308211	0.827481	-0.0704327	0.892794	0.815752	-0.0224135	0.544701	-0.147468	0.0589849	0.560269	-0.0102804	-0.26605	-0.272008	0.952671	-0.479537	0.0340439	0.239033	-0.181151	0.499552	0.88228	0.311916	0.210155	-0.374235	0.794545	0.297793	0.731989	-5.02993	0.469407	0.867041	0	0	-0.0625797	-0.604318	0.479158	0.297793	-0.235132	-5.00183	0.815577	0.971092
ENSMUSG00000041396	NA	methyltransferase like 18	protein_coding	69962	Q9CZ09	NA	NA	2.58069	2.69496	2.46956	2.52886	2.90174	2.40926	2.71436	2.63547	2.56903	2.71744	2.5498	2.83364	2.43474	2.58002	2.52001	2.77635	2.44182	2.34105	2.35597	2.57319	2.05058	2.59147	2.7804	2.76418	0.0128418	-0.250083	0.275767	2.57561	0.0994173	-5.76903	0.921416	0.984945	0	0	0.0859717	-0.166569	0.338513	2.57561	0.692933	-5.26158	0.49326	0.892837
ENSMUSG00000037503	NA	family with sequence similarity 168, member B	protein_coding	214469	Q80XQ8	NA	NA	5.99864	6.10817	6.11629	6.16914	6.01033	6.0919	6.00978	6.04943	6.06218	5.98152	6.09775	6.00357	6.07081	6.05102	6.02077	6.10198	5.93353	5.95267	6.08169	6.00468	6.09469	6.00707	6.01156	6.13927	0.0348801	-0.0823381	0.152098	6.04868	0.605689	-6.2041	0.548916	0.897181	0	0	-0.0496269	-0.166259	0.0670052	6.04868	-0.866096	-5.65145	0.392768	0.863665
ENSMUSG00000026639	NA	laminin, beta 3	protein_coding	16780	Q61087	NA	NA	3.46955	3.40397	3.42179	3.46174	3.29612	3.35956	3.27076	3.36255	3.64158	3.18349	3.12839	2.85008	3.4888	3.32759	3.5804	3.51332	3.65712	3.43355	3.61131	3.03759	3.01763	3.36363	3.18914	3.19233	-0.257159	-0.489048	-0.0252711	3.34425	-2.25731	-3.69315	0.0308169	0.488441	0	0	-0.17172	-0.403529	0.0600898	3.34425	-1.50784	-4.62688	0.141228	0.756408
ENSMUSG00000070644	NA	ethanolamine kinase 2	protein_coding	214253	A7MCT6	NA	NA	2.07315	2.09663	1.60153	1.19375	2.14534	1.88893	2.06113	1.77163	1.36805	1.18754	2.01787	2.12127	1.9825	1.86419	1.83225	2.03233	1.75754	1.48513	1.75558	1.97907	1.97413	2.27399	2.16239	1.93144	0.180896	-0.176491	0.538282	1.85656	1.03029	-5.16107	0.310461	0.808032	0	0	-0.0374971	-0.40332	0.328326	1.85656	-0.208638	-5.27009	0.836029	0.975159
ENSMUSG00000026123	NA	pleckstrin homology domain containing, family B (evectins) member 2	protein_coding	226971	Q9QZC7	NA	NA	7.53063	7.6908	7.53193	7.63578	7.43908	7.44912	7.81708	7.5769	7.81304	7.64569	7.6586	7.33109	7.69818	7.44897	7.52353	7.72097	7.75987	7.76364	7.68326	7.58475	7.43021	7.46169	7.65355	7.67728	-0.0690551	-0.224137	0.0860266	7.60523	-0.906364	-6.0905	0.371396	0.829824	0	0	0.0931992	-0.0617385	0.248137	7.60523	1.2244	-5.39762	0.229579	0.799757
ENSMUSG00000026581	NA	selectin, lymphocyte	protein_coding	20343	P18337	NA	NA	-0.600248	-5.38719	-2.75099	-0.620236	-1.62183	-2.10285	-1.3731	-0.430004	-3.6469	-0.644333	0.0808009	-1.52598	-2.86119	-3.18021	-2.38153	-1.85697	-0.293086	-0.910171	0.410192	-0.923238	-0.977618	-3.01141	-2.21458	-1.07713	0.667371	-0.738708	2.07345	-1.66249	0.969307	-4.70363	0.340138	0.820436	0	0	0.917325	-0.521139	2.35579	-1.66249	1.30235	-4.5226	0.202701	0.78901
ENSMUSG00000016194	NA	hydroxysteroid 11-beta dehydrogenase 1	protein_coding	15483	P50172	NA	NA	3.75852	3.58723	3.68721	3.81143	3.80444	3.71151	3.74039	4.03504	3.47204	3.7314	3.62109	3.9734	3.55786	3.65015	3.56489	3.30198	3.3425	3.62426	3.62666	3.46252	3.86457	3.7408	3.72663	3.69295	0.173018	-0.0352513	0.381288	3.67039	1.69096	-4.68836	0.100387	0.629743	0	0	0.0458782	-0.153993	0.245749	3.67039	0.467223	-5.58877	0.643449	0.933239
ENSMUSG00000009633	NA	G0/G1 switch gene 2	protein_coding	14373	Q61585	NA	NA	3.62126	3.71872	3.97108	3.54191	3.52008	3.42356	3.42688	3.53611	3.74827	3.71463	3.274	3.63686	3.26514	3.42564	3.84301	3.80513	3.57481	3.75856	2.99121	3.96753	3.6723	3.58254	3.67348	3.00223	-0.137523	-0.427741	0.152694	3.57062	-0.964542	-5.5595	0.341877	0.820436	0	0	-0.0810795	-0.365448	0.203289	3.57062	-0.580359	-5.5072	0.565664	0.913595
ENSMUSG00000070643	NA	SRY (sex determining region Y)-box 13	protein_coding	20668	Q04891	NA	NA	5.12767	5.29668	4.92446	4.62892	5.64856	5.65991	4.69094	5.27439	5.05469	4.94663	5.56009	4.90521	4.75667	5.03606	5.44361	5.62391	4.90743	4.66561	4.88991	5.29823	5.07481	5.24126	5.01957	5.27118	0.0634507	-0.30777	0.434672	5.12277	0.352947	-6.21775	0.727238	0.946289	0	0	-0.145993	-0.513178	0.221191	5.12277	-0.82102	-5.59235	0.419791	0.871917
ENSMUSG00000045216	NA	heparan sulfate 6-O-sulfotransferase 1	protein_coding	50785	Q9QYK5	NA	NA	5.64571	5.62892	5.80743	5.51634	5.76055	5.76919	5.66451	5.68805	5.67277	5.62993	5.73936	5.92911	5.62665	5.80108	5.66711	5.84031	5.75443	5.66496	5.61067	5.75121	5.6866	5.73611	5.6162	5.65532	-0.0491563	-0.187221	0.0889082	5.7026	-0.72471	-6.09336	0.473801	0.869079	0	0	0.0340285	-0.103424	0.171481	5.7026	0.503914	-5.85629	0.617711	0.925331
ENSMUSG00000102202	NA	predicted gene, 33280	lincRNA	NA	NA	NA	NA	0.808558	0.285237	1.1559	0.995424	0.169587	0.368452	0.424407	-0.00469856	0.745413	0.138076	0.913073	0.894354	0.807184	0.801647	1.84943	-1.85697	0.460274	0.120856	0.783236	-0.0301533	0.329043	1.26657	0.230203	0.870406	0.16648	-0.58062	0.91358	0.521896	0.454275	-5.20631	0.652761	0.929188	0	0	-0.135247	-0.850085	0.579591	0.521896	-0.385704	-5.00177	0.702321	0.951177
ENSMUSG00000090553	NA	small nuclear ribonucleoprotein E	protein_coding	20643	P62305	NA	NA	3.97013	4.01156	3.76583	3.7897	4.11028	3.99038	4.37797	3.92251	4.13664	4.27214	4.12199	4.32172	3.94063	4.3605	4.17136	3.91961	3.97209	4.29928	4.26572	4.10861	3.96181	4.0824	4.38202	4.16173	0.0528232	-0.149925	0.255572	4.10069	0.530315	-5.9846	0.599488	0.916392	0	0	0.260394	0.0562413	0.464547	4.10069	2.59623	-2.93289	0.0140255	0.585521
ENSMUSG00000016179	NA	calcium/calmodulin-dependent protein kinase I gamma	protein_coding	215303	Q91VB2	NA	NA	2.90372	3.19401	2.94548	2.89724	3.19737	3.15539	3.15642	2.92049	2.86089	2.85647	3.05864	3.00495	3.1738	3.15964	2.79284	3.06298	3.25359	3.26323	2.97531	3.34622	2.746	2.96587	2.73961	3.11927	-0.132295	-0.36777	0.10318	3.03123	-1.14358	-5.28414	0.26113	0.77605	0	0	-0.0617032	-0.296783	0.173376	3.03123	-0.534269	-5.41789	0.596781	0.921655
ENSMUSG00000026579	NA	coagulation factor V	protein_coding	14067	O88783	NA	NA	-0.703341	-1.92776	-1.85791	-0.0825789	-0.192983	-0.60809	-0.636134	-0.915431	-0.839549	0.203664	0.0808009	-0.0588516	-0.459096	-0.457739	-0.597256	-0.672546	-0.898807	0.294187	-1.12823	-0.791994	-0.181151	-0.578451	-1.29704	0.797343	-0.0660854	-0.804491	0.672321	-0.562872	-0.18217	-5.08705	0.856577	0.971719	0	0	0.518772	-0.239378	1.27692	-0.562872	1.3928	-4.46582	0.173109	0.773767
ENSMUSG00000040918	NA	solute carrier family 19 (thiamine transporter), member 2	protein_coding	116914	Q9EQN9	NA	NA	2.96384	3.09259	3.30893	3.10153	2.97694	2.7731	3.10803	2.78501	3.20692	2.86663	3.36349	3.18422	2.94248	3.11625	3.1245	2.94569	3.12838	2.91941	2.71307	3.12324	3.15383	2.80109	3.16624	3.24136	0.000110789	-0.245994	0.246215	3.04612	0.00091631	-5.8916	0.999274	0.999607	0	0	0.0448942	-0.197054	0.286843	3.04612	0.377689	-5.48974	0.70811	0.953561
ENSMUSG00000102976	NA	zinc finger CCCH type containing 11A	protein_coding	70579	Q6NZF1	NA	NA	1.8905	1.08854	2.07828	2.06219	1.57255	1.57727	0.773742	0.46308	0.382843	1.42606	1.99937	1.9488	2.06616	1.98168	2.15591	1.86351	1.37205	-0.0761811	0.746242	1.55481	1.61994	1.32487	1.32974	1.74972	-0.200637	-0.852671	0.451397	1.45632	-0.629971	-5.3499	0.53376	0.89109	0	0	-0.566911	-1.22131	0.0874868	1.45632	-1.77359	-4.1343	0.0868778	0.710595
ENSMUSG00000037470	NA	UDP-glucose glycoprotein glucosyltransferase 1	protein_coding	320011	Q6P5E4	NA	NA	6.92358	7.01289	7.0292	7.0359	6.61106	6.60356	7.10321	7.05933	7.10324	6.91179	6.69802	6.67109	6.96149	6.73179	6.93211	6.87805	6.87998	6.97751	6.9875	6.73599	6.79786	6.67544	6.70461	6.84542	-0.101659	-0.279721	0.0764024	6.86961	-1.1621	-5.78365	0.253634	0.771061	0	0	0.0550654	-0.121824	0.231955	6.86961	0.633643	-5.8773	0.530736	0.902408
ENSMUSG00000026640	NA	plexin A2	protein_coding	18845	P70207	NA	NA	3.87939	4.18077	3.99048	4.02734	4.28321	4.17073	4.05636	4.0313	3.94056	3.98561	4.11771	3.88441	4.43867	3.65015	4.11566	4.11614	4.16447	4.17175	4.1642	3.32469	3.98634	3.66384	3.35359	3.94207	-0.368268	-0.626305	-0.110231	3.98498	-2.90503	-2.43304	0.00654859	0.385861	0	0	-0.0834781	-0.332351	0.165395	3.98498	-0.682751	-5.52907	0.499589	0.893625
ENSMUSG00000026578	NA	coiled-coil domain containing 181	protein_coding	74895	Q80ZU5	NA	NA	5.06631	4.85002	4.90824	4.95402	4.72622	4.83966	4.77665	5.05266	4.91915	5.12226	4.56403	4.78851	4.80007	5.03411	5.01745	4.67936	4.61792	4.72235	4.82486	4.71924	4.92293	5.04712	4.83587	4.74851	0.0336417	-0.155672	0.222956	4.85573	0.361712	-6.17541	0.719902	0.945708	0	0	-0.0228204	-0.209537	0.163896	4.85573	-0.248776	-5.84835	0.805095	0.968965
ENSMUSG00000047180	NA	neuralized E3 ubiquitin protein ligase 3	protein_coding	214854	Q8CJC5	NA	NA	1.66071	2.08042	1.09987	1.5236	2.23998	2.1312	2.20613	2.36553	1.77936	2.14644	2.38858	2.94498	2.13235	2.19135	2.0996	1.31295	1.448	1.64308	2.63427	2.08532	2.29015	1.43485	2.32285	2.38231	0.378568	-0.0629649	0.820101	2.02266	1.74521	-4.33767	0.0903711	0.615199	0	0	0.547027	0.114584	0.979471	2.02266	2.57482	-2.98502	0.014764	0.594904
ENSMUSG00000094410	NA	predicted gene, 38394	protein_coding	NA	D2EAC2	NA	NA	3.29332	3.12456	3.71545	4.03105	3.66926	3.73463	2.65665	3.22535	2.33038	3.0825	3.37071	3.42273	3.69996	3.48939	3.91003	4.03011	2.50244	2.69039	3.41315	3.04639	3.51255	3.39118	2.92383	3.91642	-0.0220262	-0.523247	0.479194	3.34093	-0.0906552	-5.9639	0.928512	0.986726	0	0	-0.583782	-1.09181	-0.075754	3.34093	-2.37053	-3.35422	0.0260597	0.621694
ENSMUSG00000051998	NA	lymphocyte transmembrane adaptor 1	protein_coding	240754	Q8BHB3	NA	NA	-0.934667	-1.92776	-2.09891	-1.3265	-0.464285	-0.433003	-1.01053	-2.75193	-0.983939	-2.48083	-0.232357	-0.187176	-1.42062	-1.41467	-0.796565	-0.672546	-2.25244	-0.00746832	0.0340439	-1.22809	-1.13808	-1.08541	-0.629619	-1.56255	0.179172	-0.719413	1.07776	-1.12525	0.405863	-4.96991	0.687496	0.939605	0	0	-0.0658315	-1.00527	0.873603	-1.12525	-0.142638	-4.81054	0.887454	0.984795
ENSMUSG00000026577	NA	basic leucine zipper nuclear factor 1	protein_coding	66352	Q8R2X8	NA	NA	4.51188	4.59438	4.9062	4.55614	4.36948	4.29414	4.64291	4.55054	4.44585	4.68192	4.31384	4.52483	4.63409	4.24774	4.53998	3.8103	4.45261	4.53349	4.4351	4.36568	4.48009	4.24598	4.29673	4.45981	0.00295635	-0.226572	0.232485	4.4539	0.0262173	-6.16475	0.979244	0.996054	0	0	-0.00995853	-0.231605	0.211688	4.4539	-0.0914537	-5.82133	0.927692	0.990131
ENSMUSG00000026305	NA	leucine rich repeat (in FLII) interacting protein 1	protein_coding	16978	Q3UZ39	NA	NA	3.30664	3.06814	3.15246	3.38267	3.08288	3.49571	2.78533	2.95247	2.9727	3.15889	3.04968	3.33784	3.2293	2.80621	2.57267	2.67795	2.82081	3.18465	3.27062	3.07246	3.23798	3.21741	2.90551	3.14158	0.253938	-0.00274928	0.510625	3.07844	2.01368	-4.07442	0.0523605	0.551307	0	0	-0.214541	-0.460805	0.0317236	3.07844	-1.77327	-4.25138	0.0855293	0.710595
ENSMUSG00000016494	NA	CD34 antigen	protein_coding	12490	Q64314	NA	NA	4.01548	3.94597	3.62405	4.03475	3.81984	4.15024	4.01758	3.98953	4.24993	3.91393	4.09611	3.86432	3.86088	3.81302	3.64576	3.50058	3.90181	3.45805	3.62156	3.57623	3.72574	3.85401	3.57839	3.62595	-0.0391204	-0.253058	0.174817	3.82849	-0.372207	-5.96495	0.712148	0.945049	0	0	0.0839327	-0.115342	0.283207	3.82849	0.857328	-5.39566	0.397524	0.864883
ENSMUSG00000097325	NA	predicted gene, 16897	antisense	NA	NA	NA	NA	-1.75779	-1.29973	-1.16603	-0.148167	0.169587	-2.39236	-1.12156	-1.6524	-1.32498	-2.96626	-0.232357	-0.121587	-1.42062	-0.29268	-1.64456	0.0411498	-1.17444	-1.52684	-0.996983	-1.40866	-1.13808	0.024214	-0.0991047	-0.515248	0.33879	-0.553384	1.23097	-1.0069	0.772945	-4.86281	0.445125	0.857231	0	0	-0.0979323	-1.05457	0.858703	-1.0069	-0.208376	-4.81211	0.836232	0.975159
ENSMUSG00000096929	NA	RIKEN cDNA A330023F24 gene	processed_transcript	NA	NA	NA	NA	4.38883	4.72785	4.9184	5.12861	5.16054	4.87755	4.25278	4.31262	3.47894	4.20966	4.97946	4.74081	4.37994	5.03993	5.06602	5.14405	3.84207	3.86318	4.76601	4.5625	4.90503	5.02751	4.89742	4.76298	0.263888	-0.218991	0.746768	4.64303	1.13438	-5.58975	0.269035	0.779203	0	0	-0.530179	-1.01914	-0.0412189	4.64303	-2.25074	-3.67185	0.0348979	0.657761
ENSMUSG00000104077	NA	predicted gene, 37027	lincRNA	NA	NA	NA	NA	-0.328946	-0.529208	-0.513952	0.153488	-0.277872	0.052424	-0.721023	-0.273885	-1.32498	-0.644333	0.605892	0.408927	-0.913662	-0.457739	0.120973	-0.272008	-0.377975	-0.22428	-0.476151	-0.271161	0.389164	-0.123885	-0.860945	-0.340161	0.0694683	-0.552056	0.690992	-0.300054	0.227508	-5.11166	0.82145	0.964013	0	0	-0.0827297	-0.691503	0.526044	-0.300054	-0.276613	-4.89723	0.783824	0.96573
ENSMUSG00000034353	NA	receptor (calcitonin) activity modifying protein 1	protein_coding	51801	Q9WTJ5	NA	NA	3.37782	2.14419	2.64623	2.55999	2.63774	3.43489	2.89636	2.75813	3.21522	2.80457	2.7176	4.28289	2.61222	2.69262	2.5307	3.21887	2.58326	2.95428	3.21077	3.51417	3.1364	3.45782	3.29145	2.52491	0.427219	-0.0760361	0.930475	2.9668	1.74598	-4.50266	0.0927632	0.619053	0	0	0.319018	-0.181791	0.819826	2.9668	1.31015	-4.80316	0.201739	0.788559
ENSMUSG00000026575	NA	NME/NM23 family member 7	protein_coding	171567	NA	NA	NA	3.40286	3.45516	2.9924	3.12947	3.34662	3.18926	3.60309	3.35659	3.41559	3.6217	3.17858	3.62257	3.27689	3.58267	2.87061	3.43514	3.36879	3.6774	3.10516	2.93711	3.22978	3.25538	3.50728	2.90124	-0.209371	-0.475391	0.0566491	3.31089	-1.60203	-4.75759	0.118799	0.652361	0	0	0.226577	-0.0307989	0.483952	3.31089	1.79191	-4.24904	0.0824369	0.70796
ENSMUSG00000026576	NA	ATPase, Na+/K+ transporting, beta 1 polypeptide	protein_coding	11931	P14094	NA	NA	7.67025	7.89951	7.90173	7.86215	7.46543	7.56103	7.8074	7.7164	7.67971	7.81001	7.57011	7.78677	7.9064	7.57952	7.57638	7.28002	7.70159	7.74509	7.63948	7.40576	7.63612	7.44453	7.7815	7.66803	-0.0370145	-0.215526	0.141497	7.67062	-0.42206	-6.40951	0.675752	0.936696	0	0	0.0021035	-0.174718	0.178925	7.67062	0.0242144	-6.12381	0.980829	0.997308
ENSMUSG00000104011	NA	predicted gene, 32391	lincRNA	NA	NA	NA	NA	0.691518	1.29931	1.01151	0.0402778	0.944521	1.35658	0.834496	0.669531	1.30729	0.94063	1.13264	0.69034	0.774394	0.801647	0.752328	1.42506	1.02057	1.76594	1.49068	1.2236	0.607344	1.00651	1.81517	1.18877	0.162509	-0.297798	0.622816	1.03294	0.718618	-5.23142	0.477497	0.8704	0	0	0.0246929	-0.464359	0.513744	1.03294	0.102774	-5.10632	0.918772	0.989171
ENSMUSG00000097281	NA	predicted gene, 26685	lincRNA	NA	NA	NA	NA	-0.0319639	1.40723	1.23607	1.13981	-0.464285	0.219074	1.029	0.979871	0.382843	0.544701	1.46472	0.317297	1.07292	0.279226	0.752328	0.411518	1.14749	0.180977	0.819305	0.567088	0.0598567	0.68903	0.88228	0.639081	-0.0313347	-0.614431	0.551761	0.655227	-0.109384	-5.31614	0.913569	0.982743	0	0	0.187984	-0.377641	0.75361	0.655227	0.676489	-4.92435	0.503503	0.893625
ENSMUSG00000102389	NA	RIKEN cDNA D630023O14 gene	TEC	NA	NA	NA	NA	-1.06591	-0.101786	0.169575	-0.620236	-0.798704	0.11014	-0.811221	-0.915431	-0.839549	-1.3813	-0.884434	-1.52598	-1.42062	-1.59524	-0.507058	-1.85697	-1.51548	-1.04142	-0.0942802	-1.61512	-0.181151	-0.941021	-2.21458	-0.111892	0.464422	-0.331414	1.26026	-0.906653	1.18784	-4.61107	0.243483	0.767106	0	0	-0.68558	-1.40616	0.0349953	-0.906653	-1.93663	-4.12985	0.061501	0.682858
ENSMUSG00000025969	NA	neuropilin 2	protein_coding	18187	O35375	NA	NA	5.19193	5.51292	5.21232	5.36735	5.12378	5.23942	5.07142	5.35435	5.15723	4.96092	5.02817	4.89534	5.62779	4.92308	5.17902	5.18444	5.22419	5.25014	5.09876	4.75992	4.89728	4.70695	4.76905	5.33226	-0.302693	-0.521468	-0.0839172	5.12784	-2.81625	-2.75809	0.00818402	0.389635	0	0	-0.196486	-0.410783	0.0178104	5.12784	-1.86631	-4.33914	0.0710178	0.693183
ENSMUSG00000104117	NA	predicted gene, 20743	processed_transcript	NA	NA	NA	NA	-0.703341	0.1674	0.507744	0.402848	0.103999	0.320357	0.501369	0.46308	-0.588011	-0.764627	-0.521864	-0.187176	-0.810568	-0.29268	-0.597256	-0.924085	-0.468173	-1.18581	0.456735	0.299154	0.329043	-0.809776	-0.255224	-2.29952	0.313835	-0.488298	1.11597	-0.285682	0.796383	-4.88702	0.431573	0.85177	0	0	-0.275928	-0.964882	0.413027	-0.285682	-0.815215	-4.77862	0.420867	0.872038
ENSMUSG00000103320	NA	predicted gene, 37403	TEC	NA	NA	NA	NA	-2.65087	-3.06526	-0.803458	-1.87399	-3.00034	-1.03872	-1.51749	-1.31136	-2.06194	-3.70323	-2.10683	-2.80609	-2.86119	-2.69478	-0.693471	-0.924085	-3.10044	-1.04142	-2.71319	-0.923238	-0.833228	-1.6329	-3.06258	-2.01001	0.0141766	-1.08116	1.10951	-2.01792	0.0263448	-4.91098	0.979143	0.996054	0	0	-0.181776	-1.34054	0.976991	-2.01792	-0.319307	-4.73358	0.751532	0.957243
ENSMUSG00000026573	NA	chemokine (C motif) ligand 1	protein_coding	16963	P47993	NA	NA	-1.55134	-1.68675	-2.38842	-2.76708	-1.86283	-2.39236	-1.85853	-2.38936	-0.983939	-2.48083	-2.4694	-2.44352	-4.08359	-1.25421	-1.30352	-5.3164	-3.10044	-3.84877	-0.476151	-0.671699	-1.76611	-0.941021	-0.629619	0.202981	2.46282	1.40338	3.52227	-2.01929	4.73175	-1.51105	4.16368e-05	0.16508	1	0	0.0100136	-1.05108	1.07111	-2.01929	0.019209	-4.7507	0.984791	0.997912
ENSMUSG00000034343	NA	ubiquitin-conjugating enzyme E2F (putative)	protein_coding	67921	Q9CY34	NA	NA	4.60112	4.47235	4.68364	4.36955	4.40395	4.12946	4.77665	4.12896	4.35872	4.51755	4.45287	4.7186	4.09466	4.48228	4.35393	4.54933	3.98064	4.28223	4.02442	4.73293	4.64636	4.55693	4.62812	4.09089	0.150531	-0.114555	0.415617	4.41817	1.15672	-5.5181	0.255957	0.773558	0	0	0.0566893	-0.201939	0.315317	4.41817	0.446494	-5.7214	0.65825	0.9373
ENSMUSG00000026572	NA	T-box 19	protein_coding	83993	Q99ME7	NA	NA	6.65128	6.51481	6.43565	6.45175	6.5531	6.66683	6.78557	6.60656	6.84862	6.75518	6.51563	6.39674	6.59266	6.84963	6.87822	6.96408	6.81095	6.61441	6.72886	6.67986	6.55376	6.81036	6.86905	6.55327	-0.0843278	-0.246906	0.0782509	6.67029	-1.05578	-5.89101	0.298831	0.80078	0	0	0.10502	-0.0588047	0.268845	6.67029	1.30485	-5.24421	0.201083	0.787731
ENSMUSG00000089967	NA	predicted gene 16550	processed_pseudogene	NA	NA	NA	NA	-1.55134	-0.529208	-2.75099	-0.930576	-1.07434	-1.16997	-2.30599	-2.75193	-2.06194	-2.11826	-0.41877	-0.328038	-2.86119	-1.41467	-1.46399	-1.61596	-0.778513	-5.43373	-1.82011	-1.85612	-1.13808	-0.941021	-1.68407	-0.714556	0.906043	-0.280901	2.09299	-1.65472	1.55377	-4.35849	0.129898	0.663897	0	0	-0.32933	-1.41586	0.757198	-1.65472	-0.616961	-4.72888	0.541547	0.906278
ENSMUSG00000037447	NA	AT rich interactive domain 5A (MRF1-like)	protein_coding	214855	Q3U108	NA	NA	3.93623	3.90973	3.75227	3.55227	4.57407	4.6892	3.402	4.20724	4.38835	3.9041	4.75805	3.8562	3.65563	3.79478	3.86851	4.41661	4.1303	3.67218	4.62284	4.33729	3.97167	4.10753	3.7627	3.91642	0.210097	-0.236602	0.656795	4.04942	0.971105	-5.64277	0.341254	0.820436	0	0	-0.00321043	-0.441521	0.4351	4.04942	-0.0151232	-5.74913	0.98806	0.99885
ENSMUSG00000016481	NA	complement component (3b/4b) receptor 1-like	protein_coding	12946	Q64735	NA	NA	5.74206	6.06351	6.01861	5.96908	5.90475	5.68029	6.08516	5.97842	5.99515	6.0754	5.92843	5.92038	6.05041	5.97613	5.89304	5.86785	5.9939	6.01593	6.08354	6.00581	5.95125	5.80173	5.94024	6.12068	0.0181606	-0.126309	0.162631	5.96091	0.255871	-6.34827	0.799658	0.959407	0	0	0.101621	-0.0427439	0.245985	5.96091	1.43281	-5.03867	0.161435	0.768281
ENSMUSG00000040848	NA	SFT2 domain containing 2	protein_coding	108735	Q8VD57	NA	NA	5.70479	5.83621	5.76752	5.82911	5.50508	5.81004	5.67389	5.88624	5.71431	5.41485	5.61123	5.51391	5.78112	5.72126	5.76086	5.74362	5.68026	5.65041	5.56758	5.58456	5.77234	5.60991	5.55874	5.80842	-0.0736486	-0.227634	0.0803373	5.68776	-0.973534	-5.8853	0.337459	0.819886	0	0	-0.106376	-0.259706	0.0469548	5.68776	-1.41215	-5.04394	0.167383	0.771696
ENSMUSG00000040843	NA	TIP41, TOR signalling pathway regulator-like (S. cerevisiae)	protein_coding	226591	Q8BH58	NA	NA	5.37861	5.151	5.38344	5.38919	5.17259	4.93457	5.32138	5.19142	5.25698	5.00298	5.06643	5.22498	5.14443	5.3268	5.16193	5.07913	4.93188	5.13707	5.11154	5.24382	5.39742	5.46189	5.44442	5.02941	0.146635	-0.0379535	0.331223	5.20597	1.61696	-5.04342	0.115526	0.647952	0	0	-0.0543365	-0.237988	0.129314	5.20597	-0.602235	-5.74915	0.551185	0.910184
ENSMUSG00000102302	NA	predicted gene, 38190	sense_intronic	NA	NA	NA	NA	0.916811	0.721336	1.47508	1.56512	1.15347	1.06707	0.16532	1.04063	-0.839549	1.01559	0.215102	1.5055	0.671301	0.563956	1.04846	0.464958	0.13222	0.347627	1.10881	0.412365	0.796822	0.549305	0.448383	1.71047	0.305459	-0.288282	0.899199	0.760673	1.04719	-4.90748	0.302718	0.802516	0	0	-0.607683	-1.17388	-0.0414893	0.760673	-2.18464	-3.68545	0.0362152	0.657761
ENSMUSG00000040836	NA	G protein-coupled receptor 161	protein_coding	240888	B2RPY5	NA	NA	-0.814372	-0.529208	-0.429063	0.206928	-0.0368638	0.812754	0.211863	0.850104	0.0535353	-0.158906	0.831773	0.317297	0.214094	0.38051	0.379285	0.238187	0.00389588	0.180977	0.66928	0.110709	-0.833228	-0.379142	0.230203	-0.340161	-0.307243	-0.880942	0.266455	0.0904354	-1.0901	-4.7802	0.283663	0.789734	0	0	0.476943	-0.0840291	1.03792	0.0904354	1.73058	-4.20773	0.0929854	0.713727
ENSMUSG00000026307	NA	selenocysteine lyase	protein_coding	50880	NA	NA	NA	4.20177	4.04117	4.13688	3.9859	4.01981	4.21085	4.13997	4.14289	4.19649	4.12755	4.2131	4.01409	4.09466	4.23427	4.28618	4.48288	4.2798	4.31948	4.41167	4.53463	4.27629	4.07817	4.23204	3.9631	-0.030323	-0.212931	0.152285	4.19265	-0.338003	-6.08956	0.737529	0.948415	0	0	0.0357274	-0.150648	0.222103	4.19265	0.390194	-5.68595	0.698932	0.950066
ENSMUSG00000040865	NA	INO80 complex subunit D	protein_coding	227195	NA	NA	NA	4.61992	4.46612	4.87941	4.88192	4.77971	4.73348	4.25834	4.21055	4.05122	4.43462	4.73308	4.49378	4.6879	4.67404	4.68576	4.61286	3.91971	4.14181	4.25259	4.30466	4.87117	4.33022	4.65304	4.55431	0.0316984	-0.234912	0.298309	4.50959	0.242321	-6.15321	0.8101	0.961779	0	0	-0.36784	-0.629879	-0.105801	4.50959	-2.86104	-2.42804	0.00743422	0.547805
ENSMUSG00000084799	NA	INO80 complex subunit D, opposite strand	lincRNA	NA	NA	NA	NA	-0.328946	0.495454	0.670473	0.933363	0.700102	0.414994	-0.210828	1.04063	-0.476979	0.642548	0.337959	0.11448	0.308731	-0.0102804	0.987706	0.705966	-0.564388	-0.575752	0.819305	0.0419965	0.200719	0.775186	0.107346	0.258477	0.225738	-0.380847	0.832323	0.307844	0.757496	-5.02751	0.454195	0.859887	0	0	-0.245496	-0.826702	0.33571	0.307844	-0.859768	-4.79864	0.396197	0.863825
ENSMUSG00000101599	NA	predicted gene, 20342	lincRNA	NA	NA	NA	NA	1.17113	1.40723	2.48057	2.30208	1.99062	1.95341	1.1294	1.31108	1.10798	1.53199	2.27014	2.29945	1.86283	2.17735	2.26233	2.5228	0.305552	1.57749	1.77408	2.11907	1.82974	2.59147	2.11534	2.12301	0.301488	-0.276888	0.879865	1.84234	1.06769	-5.12962	0.294765	0.799195	0	0	-0.295349	-0.899057	0.308358	1.84234	-1.00207	-4.89756	0.324881	0.839909
ENSMUSG00000049515	NA	espin-like	protein_coding	227357	Q3UYR4	NA	NA	0.156481	0.1674	0.591401	0.0979933	1.71116	1.09593	-0.0374968	-1.16697	-0.102584	0.7779	1.0631	1.15474	0.901306	0.520234	0.677366	0.109863	1.02057	0.05812	-0.391262	1.09384	0.657098	0.856487	0.170082	1.58584	0.0889087	-0.618879	0.796696	0.532025	0.256006	-5.29076	0.799607	0.959407	0	0	-0.366743	-1.09851	0.36502	0.532025	-1.02141	-4.72219	0.314824	0.835895
ENSMUSG00000026571	NA	DDB1 and CUL4 associated factor 6	protein_coding	74106	Q9DC22	NA	NA	5.46287	5.76446	5.66626	5.56704	5.46971	5.29803	5.66765	5.53149	5.76319	5.67687	5.40712	5.41929	5.83279	5.47156	5.66226	5.59124	5.69592	5.65041	5.59775	5.47642	5.47403	5.27492	5.53063	5.59732	-0.158622	-0.327161	0.00991824	5.56455	-1.9157	-4.60467	0.0642111	0.573463	0	0	0.0389526	-0.129027	0.206932	5.56455	0.472007	-5.85619	0.640067	0.932693
ENSMUSG00000026308	NA	kelch-like 30	protein_coding	70788	Q8C3F7	NA	NA	1.66071	2.3063	2.97693	3.07303	2.83255	2.01514	1.95568	1.47414	2.21934	1.7005	2.22309	3.9734	1.78266	1.99771	2.0996	1.76041	1.63291	2.32782	1.07937	3.12324	2.89858	2.64966	2.68696	1.87928	0.418915	-0.404479	1.24231	2.26371	1.05516	-5.18418	0.302811	0.802535	0	0	-0.205056	-0.974511	0.564399	2.26371	-0.552698	-5.27984	0.586047	0.918238
ENSMUSG00000026568	NA	mitochondrial pyruvate carrier 2	protein_coding	70456	Q9D023	NA	NA	4.77179	4.93135	4.56448	4.67942	4.50904	4.6263	4.77665	4.63177	4.80293	4.77655	4.65251	4.71636	4.89083	4.79364	4.64945	4.72114	4.99443	4.95536	4.76832	5.03428	4.69481	4.62811	4.63369	4.74851	-0.0829705	-0.253743	0.0878023	4.74799	-0.988945	-5.75626	0.329975	0.817673	0	0	0.0459436	-0.126198	0.218086	4.74799	0.543257	-5.71253	0.590649	0.920426
ENSMUSG00000047443	NA	erythroferrone	protein_coding	227358	Q6PGN1	NA	NA	2.23526	2.09663	2.25544	1.80927	2.49152	1.80404	1.66921	1.31108	2.40476	1.89172	2.22309	2.28743	2.59355	1.81075	1.41433	2.44515	1.87225	3.71855	2.24101	1.65023	1.31361	1.72194	1.18535	1.29874	-0.724139	-1.32474	-0.123537	1.98937	-2.47119	-3.16352	0.0199038	0.460889	0	0	-0.163505	-0.732489	0.405479	1.98937	-0.588981	-5.20022	0.560657	0.912642
ENSMUSG00000026463	NA	ATPase, Ca++ transporting, plasma membrane 4	protein_coding	381290	Q6Q477	NA	NA	6.53365	6.48048	6.43282	6.60827	6.45704	6.53608	6.29966	6.40397	6.61166	6.53876	6.49515	6.18625	6.54425	6.35312	6.57235	6.92051	6.58009	6.50841	6.55058	6.18976	6.34478	6.23033	6.23434	6.47637	-0.238996	-0.407191	-0.0708006	6.46203	-2.8923	-2.69486	0.00676245	0.385944	0	0	-0.0898063	-0.25736	0.0777469	6.46203	-1.09099	-5.47391	0.283276	0.822761
ENSMUSG00000010453	NA	KAT8 regulatory NSL complex subunit 3	protein_coding	226976	A2RSY1	NA	NA	6.7282	6.55496	6.61752	6.72792	6.58725	6.55828	6.45768	6.65351	6.72415	6.52118	6.41281	6.45366	6.45977	6.61193	6.68067	6.79375	6.53074	6.40665	6.4628	6.68198	6.59264	6.53741	6.53771	6.38426	-0.0478989	-0.193435	0.097637	6.56989	-0.66992	-6.20454	0.507628	0.884804	0	0	-0.0932618	-0.238107	0.0515833	6.56989	-1.31059	-5.23628	0.199157	0.786569
ENSMUSG00000010311	NA	opticin	protein_coding	269120	NA	NA	NA	-0.100677	-1.29973	-1.03478	-0.445149	-1.07434	-0.276884	0.0159424	0.113138	-0.983939	-1.3813	-0.41877	-0.255888	-0.714353	0.0524554	-0.422169	-0.362206	-0.778513	-1.04142	-2.06111	-0.186272	-1.76611	0.732751	-1.29704	-0.611463	-0.331711	-1.12019	0.456767	-0.64991	-0.856323	-4.83697	0.398072	0.836046	0	0	0.253457	-0.503144	1.01006	-0.64991	0.681874	-4.77554	0.500136	0.893625
ENSMUSG00000037432	NA	fer-1-like 5 (C. elegans)	protein_coding	100534273	P0DM40	NA	NA	2.66589	3.209	3.46679	3.46174	2.98607	2.50918	3.3247	2.50141	3.10352	3.36645	2.72887	3.05544	3.1675	2.96954	3.04474	3.31659	2.51427	2.15872	2.8846	3.13153	3.01763	3.24031	3.07902	2.27875	0.0636197	-0.351717	0.478956	2.96593	0.312915	-5.81567	0.756525	0.950864	0	0	-0.0366701	-0.434996	0.361656	2.96593	-0.188065	-5.53067	0.8521	0.978315
ENSMUSG00000041577	NA	proline arginine-rich end leucine-rich repeat	protein_coding	116847	Q9JK53	NA	NA	6.28618	6.20854	6.18607	6.21469	6.06414	6.42604	6.33031	6.49972	6.47592	6.18399	6.32456	6.21589	6.40593	6.18743	6.48986	6.81578	6.62237	6.27406	6.04789	6.61111	6.18967	6.04766	6.16768	6.35273	-0.228626	-0.422959	-0.0342931	6.31784	-2.39468	-3.76795	0.0225479	0.461655	0	0	0.106181	-0.0885021	0.300865	6.31784	1.11016	-5.44173	0.275053	0.817335
ENSMUSG00000041559	NA	fibromodulin	protein_coding	14264	P50608	NA	NA	2.28996	2.56118	2.22956	2.01803	1.93512	2.31423	2.552	2.1342	2.64465	1.76709	2.19085	2.46871	2.53602	2.17735	2.57267	2.54778	2.57198	1.96715	2.20055	2.49823	1.91401	2.42821	2.05012	2.01437	-0.213502	-0.534299	0.107294	2.27433	-1.35469	-4.8977	0.184833	0.714431	0	0	0.0792341	-0.240055	0.398523	2.27433	0.505121	-5.28095	0.616873	0.924859
ENSMUSG00000020423	NA	B cell translocation gene 2, anti-proliferative	protein_coding	12227	Q04211	NA	NA	6.93864	7.82759	7.39712	7.10042	6.97837	7.01396	7.16698	7.22023	6.92453	7.16431	6.79772	6.97082	6.95876	6.96318	7.14138	6.83683	7.57075	7.02288	7.19177	6.77356	7.08478	8.64528	7.48528	7.03015	0.285625	-0.197824	0.769074	7.17522	1.23067	-5.72651	0.232415	0.755061	0	0	-0.16581	-0.651302	0.319682	7.17522	-0.711417	-5.83818	0.484863	0.892235
ENSMUSG00000026309	NA	integrin-linked kinase-associated serine/threonine phosphatase 2C	protein_coding	67444	Q8R0F6	NA	NA	5.38648	5.53391	5.46055	5.45555	5.36511	5.28868	5.40012	5.36923	5.37269	5.44567	5.34439	5.41239	5.35451	5.56597	5.45768	5.55319	5.33835	5.51974	5.40797	5.64227	5.41921	5.54854	5.71023	5.23013	0.0278242	-0.122645	0.178294	5.44094	0.376394	-6.25855	0.709063	0.944317	0	0	-0.023775	-0.174982	0.127432	5.44094	-0.320049	-5.8967	0.750974	0.957148
ENSMUSG00000100253	NA	RIKEN cDNA 1700020N18 gene	lincRNA	NA	NA	NA	NA	0.916811	0.84163	0.851045	0.995424	1.27765	1.30808	1.54747	1.95641	1.10798	0.2664	1.09829	1.28138	1.51136	1.15608	0.677366	1.50378	1.63291	2.12851	1.84578	0.661724	1.34431	0.816409	1.32974	2.26527	-0.026632	-0.545053	0.491789	1.26341	-0.104566	-5.50166	0.917361	0.983412	0	0	0.2172	-0.33904	0.773441	1.26341	0.794815	-4.93481	0.432471	0.87654
ENSMUSG00000067071	NA	hairy and enhancer of split 6	protein_coding	55927	Q9JHE6	NA	NA	6.1734	6.10216	6.15976	6.16408	6.05982	6.17876	6.32899	6.13464	6.30292	6.36062	6.00228	6.11745	6.18593	6.29917	6.32698	6.47435	6.31952	6.3619	5.97781	6.32062	6.19599	6.09764	5.98127	5.90939	-0.248113	-0.397076	-0.0991496	6.18898	-3.3903	-1.48604	0.00184341	0.323758	0	0	0.0676233	-0.0811555	0.216402	6.18898	0.925172	-5.61045	0.361676	0.854481
ENSMUSG00000001143	NA	lectin, mannose-binding 2-like	protein_coding	214895	P59481	NA	NA	5.48795	5.9632	6.10031	5.96327	5.45827	5.44404	5.89681	5.77107	5.75041	5.98269	5.87743	5.67023	6.08509	5.52784	5.96572	5.95331	5.66045	5.96661	5.95569	5.85124	5.27131	5.58925	5.78855	5.4738	-0.202955	-0.449498	0.0435873	5.76894	-1.68177	-5.00556	0.103079	0.635683	0	0	0.0857968	-0.15903	0.330623	5.76894	0.715929	-5.73959	0.479614	0.890232
ENSMUSG00000037408	NA	cyclin M4	protein_coding	94220	Q69ZF7	NA	NA	1.90809	2.27815	2.5238	2.61044	2.35721	2.94154	2.61396	2.82009	2.11686	2.53836	2.4848	2.3581	2.48627	2.37438	2.2751	2.41831	2.18496	2.2316	2.76023	2.53619	2.19231	2.72736	2.4034	2.30534	0.161304	-0.14744	0.470048	2.43529	1.06344	-5.23305	0.295397	0.799679	0	0	0.0541405	-0.247019	0.3553	2.43529	0.365926	-5.37206	0.716785	0.953561
ENSMUSG00000055866	NA	period circadian clock 2	protein_coding	18627	NA	NA	NA	4.82138	4.17314	4.62281	4.62156	4.73978	4.31577	3.95397	4.51886	3.94056	3.93822	4.35443	4.55523	4.20336	4.8631	5.17221	4.91602	3.91525	3.97353	3.93684	4.66029	5.03302	4.72601	4.77914	4.5681	0.100697	-0.328247	0.52964	4.47094	0.485697	-6.07968	0.631789	0.924718	0	0	-0.332997	-0.773819	0.107825	4.47094	-1.56288	-4.70204	0.131771	0.747356
ENSMUSG00000025968	NA	NADH:ubiquinone oxidoreductase core subunit S1	protein_coding	227197	Q91VD9	NA	NA	5.8208	5.77835	5.80085	5.82378	5.72281	5.59822	5.91977	5.85169	5.88772	5.80655	5.8127	5.79542	5.98385	5.74045	5.78784	5.67724	5.92802	6.0696	5.91252	5.70195	5.65633	5.61284	5.79727	5.93197	-0.0944085	-0.243309	0.0544921	5.80911	-1.29057	-5.55328	0.205933	0.732328	0	0	0.0888053	-0.0597332	0.237344	5.80911	1.21693	-5.28852	0.232368	0.800092
ENSMUSG00000034292	NA	TRAF3 interacting protein 1	protein_coding	74019	Q149C2	NA	NA	2.73653	2.57281	2.70375	2.85602	3.10819	3.09235	2.47776	2.66471	2.23574	2.68335	2.91801	3.01955	2.53602	3.02534	2.3003	2.1993	2.33918	2.63773	2.20055	2.62108	2.61366	2.62666	2.49201	2.53618	-0.00206867	-0.310854	0.306717	2.6332	-0.0136364	-5.77197	0.989203	0.997624	0	0	-0.174701	-0.462002	0.112599	2.6332	-1.23773	-4.84882	0.224658	0.797123
ENSMUSG00000001138	NA	cyclin M3	protein_coding	94218	Q32NY4	NA	NA	5.23961	5.33306	5.05912	5.19788	5.23711	5.34686	5.18805	5.45543	5.32176	5.15579	5.17755	4.95547	5.21333	5.25025	5.51531	5.53613	5.13509	5.08885	5.49138	5.01648	5.27131	5.31322	5.19575	5.27118	-0.0269201	-0.211673	0.157833	5.24858	-0.296587	-6.25975	0.768664	0.955307	0	0	-0.0272253	-0.21234	0.157889	5.24858	-0.299364	-5.88108	0.766563	0.961668
ENSMUSG00000025967	NA	eukaryotic translation elongation factor 1 beta 2	protein_coding	55949	O70251	NA	NA	8.58317	8.74652	8.50091	8.50697	8.71622	8.66405	8.75588	8.62256	8.7944	8.75885	8.68316	8.58876	8.62528	8.74824	8.63273	8.87118	8.91713	8.81501	8.6529	8.86661	8.63078	8.68303	8.83912	8.74586	-0.0307416	-0.159215	0.0977317	8.70622	-0.487058	-6.44426	0.629477	0.923399	0	0	0.0810759	-0.0477686	0.20992	8.70622	1.28083	-5.38632	0.209291	0.792139
ENSMUSG00000064246	NA	chitinase-like 1	protein_coding	12654	Q61362	NA	NA	1.36195	1.21272	1.47508	1.19375	1.24759	1.30808	1.45375	1.58026	1.17752	1.53199	1.61807	2.12127	1.36487	2.53679	1.93236	1.50378	1.23584	1.86089	1.42197	1.67313	1.61994	1.7856	2.01637	1.74972	-0.0319798	-0.406902	0.342942	1.58264	-0.173621	-5.57007	0.863237	0.973012	0	0	0.291253	-0.110896	0.693402	1.58264	1.47418	-4.45122	0.150027	0.765434
ENSMUSG00000026311	NA	ankyrin repeat and SOCS box-containing 1	protein_coding	65247	Q9WV74	NA	NA	5.03062	5.08753	5.04991	5.18296	4.95269	5.04782	5.16901	5.02285	4.80293	4.84495	5.13158	4.97808	5.02058	5.09871	4.80939	4.76973	4.94067	4.95536	4.76601	4.93356	5.093	5.10857	5.06979	4.95577	0.0508368	-0.113155	0.214829	4.99259	0.630989	-6.06314	0.532448	0.890901	0	0	-0.0633325	-0.224828	0.0981629	4.99259	-0.798241	-5.59696	0.430509	0.875966
ENSMUSG00000101705	NA	predicted gene 28380	lincRNA	NA	NA	NA	NA	-0.413835	0.227521	-1.31042	-1.66754	-2.15234	-1.86185	-0.907436	0.59046	-0.476979	-1.82876	-0.0672977	-0.0588516	-1.76166	-0.858277	-0.907596	-0.362206	-0.564388	-0.0761811	0.207375	-3.73059	-0.0160922	-1.87391	-0.860945	0.202981	-0.200172	-1.2831	0.882762	-0.855367	-0.376822	-4.99348	0.708846	0.944277	0	0	0.763321	-0.298212	1.82485	-0.855367	1.46592	-4.43013	0.152633	0.765434
ENSMUSG00000007805	NA	twist basic helix-loop-helix transcription factor 2	protein_coding	13345	NA	NA	NA	-0.413835	-0.863627	-1.65146	-1.18211	-2.15234	-1.47482	-1.85853	-2.75193	-1.1444	-0.644333	-1.57631	-1.913	-1.96811	-1.80169	-0.597256	-1.40951	-0.564388	-1.04142	-0.996983	-0.361359	-2.90362	-0.941021	-1.68407	-3.88448	-0.557224	-1.54883	0.434378	-1.49086	-1.14383	-4.61726	0.261028	0.776005	0	0	-0.401413	-1.36949	0.566659	-1.49086	-0.844018	-4.67592	0.404812	0.867184
ENSMUSG00000027520	NA	zinc finger, DBF-type containing 2	protein_coding	73884	Q5SS00	NA	NA	5.32886	5.56045	5.9016	5.78696	5.54269	5.18171	5.3786	5.11579	4.64618	5.06606	5.73936	6.0054	5.67408	5.29796	4.92124	4.80384	4.72611	5.17267	5.0914	5.11803	5.45833	5.28229	5.45391	5.40631	0.193036	-0.20297	0.589043	5.31916	1.0091	-5.79151	0.323558	0.81351	0	0	-0.216331	-0.598615	0.165954	5.31916	-1.17147	-5.30129	0.253557	0.810215
ENSMUSG00000067653	NA	ankyrin repeat domain 23	protein_coding	78321	Q812A3	NA	NA	-0.703341	-1.13926	-1.47088	-0.930576	-1.07434	-1.16997	-1.67795	-0.8044	-5.23187	-0.533301	-0.884434	-0.659244	-1.14499	-1.10982	-0.693471	-2.14648	-1.33491	-2.26381	-1.12823	-1.61512	-1.52511	-0.578451	-1.47762	-0.611463	0.280873	-0.728832	1.29058	-1.32954	0.566217	-4.89092	0.575125	0.908818	0	0	-0.494397	-1.51051	0.521718	-1.32954	-0.990376	-4.63517	0.329286	0.841504
ENSMUSG00000042429	NA	adenosine A1 receptor	protein_coding	11539	Q60612	NA	NA	4.03563	4.11465	3.81452	3.67587	3.87003	4.33405	3.70829	4.09714	4.08781	3.8742	4.12199	3.56398	4.12424	3.73866	4.1368	4.04773	4.14178	3.72866	3.95721	4.30099	3.42909	3.65818	3.78291	3.75214	-0.170963	-0.43786	0.0959333	3.92069	-1.30385	-5.26695	0.201419	0.728091	0	0	-0.0763037	-0.338471	0.185863	3.92069	-0.592427	-5.56381	0.557653	0.911473
ENSMUSG00000079610	NA	ankyrin repeat domain 39	protein_coding	109346	Q9D2X0	NA	NA	2.75609	2.92115	2.5554	2.83071	3.03968	3.14162	3.11417	2.89604	2.86089	2.98327	3.22707	3.13139	2.87448	3.26936	2.78394	2.95506	3.33585	3.25626	3.1197	2.69007	3.34051	2.93812	2.94192	3.30863	-0.0164374	-0.276907	0.244032	3.01131	-0.128453	-5.89178	0.89858	0.979166	0	0	0.167338	-0.0977892	0.432465	3.01131	1.28472	-4.83098	0.207947	0.792139
ENSMUSG00000026566	NA	myelin protein zero-like 1	protein_coding	68481	Q3TEW6	NA	NA	4.11352	4.34583	4.07283	4.35778	4.02867	4.17073	4.26663	4.06825	4.2337	4.04049	4.36168	4.13978	4.23684	4.22067	4.32045	4.0521	4.0185	4.10736	4.11063	4.26376	3.8908	4.14442	4.30374	4.05999	-0.0326911	-0.216071	0.150689	4.16372	-0.362865	-6.05887	0.719049	0.945708	0	0	0.00166643	-0.178922	0.182255	4.16372	0.0187829	-5.76757	0.985129	0.998005
ENSMUSG00000026313	NA	histone deacetylase 4	protein_coding	208727	Q6NZM9	NA	NA	5.22564	5.14517	5.10965	5.26556	5.26364	5.13207	4.74732	5.23756	4.98609	4.91026	4.72747	5.04923	4.936	5.12449	5.17902	5.18045	4.60692	4.77694	4.72857	5.07783	4.9381	4.96243	5.34936	4.61137	-0.0265173	-0.249305	0.19627	5.0113	-0.242273	-6.22977	0.810087	0.961779	0	0	-0.245614	-0.463652	-0.0275758	5.0113	-2.29292	-3.58802	0.0284453	0.631922
ENSMUSG00000040723	NA	RCSD domain containing 1	protein_coding	226594	Q3UZA1	NA	NA	3.20355	3.21644	3.25223	2.79626	2.96775	3.07796	3.09567	2.84585	3.10352	2.98327	3.20303	3.22261	3.22323	2.88588	3.20009	2.65514	3.38176	3.02979	3.18336	3.30283	3.53933	3.09711	2.88696	3.19944	0.127485	-0.125032	0.380003	3.10638	1.02763	-5.41757	0.311692	0.808564	0	0	-0.00965646	-0.262852	0.243539	3.10638	-0.0776301	-5.55368	0.938597	0.991013
ENSMUSG00000026458	NA	protein tyrosine phosphatase, receptor type, f polypeptide (PTPRF), interacting protein (liprin), alpha 4	protein_coding	68507	NA	NA	NA	3.33943	2.9835	2.51312	2.45347	2.71665	3.4573	2.86029	3.09535	3.09456	3.02922	3.52091	2.83364	3.19254	3.07151	2.6433	3.01899	2.94832	3.16246	3.64687	3.54553	2.78008	3.06327	3.33317	3.5164	0.318839	-0.0108458	0.648524	3.07583	1.96852	-4.17353	0.057562	0.562352	0	0	0.148601	-0.191311	0.488512	3.07583	0.889863	-5.19636	0.380061	0.861002
ENSMUSG00000026260	NA	NADH:ubiquinone oxidoreductase subunit A10	protein_coding	67273	Q99LC3	NA	NA	6.57416	6.75076	6.65445	6.48525	6.64748	6.54067	6.75741	6.53644	6.66636	6.76064	6.61085	6.60603	6.63609	6.65237	6.61125	6.67618	6.7485	6.90082	6.72471	6.78149	6.54553	6.65428	6.55103	6.59564	-0.0611229	-0.194351	0.0721049	6.65285	-0.933849	-6.00448	0.357249	0.82395	0	0	0.0482541	-0.0849935	0.181502	6.65285	0.737127	-5.79173	0.466319	0.887517
ENSMUSG00000040713	NA	cellular repressor of E1A-stimulated genes 1	protein_coding	433375	O88668	NA	NA	6.2252	6.27681	6.20694	6.294	6.34883	6.31231	6.22787	6.30915	6.41334	6.29348	6.26676	6.3599	6.22209	6.21683	6.12935	6.14865	6.4125	6.38445	6.2205	6.31426	6.16945	6.20048	6.3708	6.34073	0.0178723	-0.110214	0.145959	6.2777	0.284016	-6.36529	0.778195	0.956432	0	0	0.0338942	-0.0934494	0.161238	6.2777	0.541771	-5.88788	0.591661	0.920589
ENSMUSG00000042305	NA	transmembrane protein 183A	protein_coding	57439	Q9JJB9	NA	NA	5.22037	5.40316	5.33874	5.41638	4.92447	5.03111	5.25764	5.06916	5.3102	5.32191	5.06421	5.21707	5.22854	5.14982	5.02125	5.15018	5.10021	5.27793	5.12781	5.20113	5.15058	5.10025	5.30462	5.14619	0.0168544	-0.150344	0.184052	5.18887	0.205187	-6.26767	0.838702	0.967166	0	0	-0.0182637	-0.183396	0.146868	5.18887	-0.225126	-5.89875	0.823287	0.97224
ENSMUSG00000026121	NA	sema domain, immunoglobulin domain (Ig), transmembrane domain (TM) and short cytoplasmic domain, (semaphorin) 4C	protein_coding	20353	Q64151	NA	NA	4.20177	4.45044	4.36498	4.67942	4.63918	4.68683	4.41325	4.28777	4.26997	4.27214	4.59515	4.52739	4.49006	4.47371	4.24134	4.46332	4.1905	4.38485	4.36057	4.24095	4.4592	4.21933	4.4874	4.40861	-0.0116396	-0.202385	0.179106	4.40867	-0.124208	-6.15622	0.901913	0.979655	0	0	-0.108431	-0.295134	0.0782722	4.40867	-1.18214	-5.16965	0.245703	0.806013
ENSMUSG00000087589	NA	RIKEN cDNA D430040D24 gene	processed_transcript	NA	NA	NA	NA	1.28324	1.55533	1.82536	1.80927	1.21689	2.03017	1.84191	2.1342	2.15184	2.04273	0.913073	1.69944	2.50638	2.1052	1.72467	2.21498	2.29873	2.61612	2.14479	1.80339	2.08734	1.7856	2.17774	2.12301	-0.219658	-0.582917	0.143601	1.92047	-1.23083	-5.00581	0.227195	0.749944	0	0	0.170299	-0.232665	0.573262	1.92047	0.860226	-4.99059	0.395948	0.863825
ENSMUSG00000073616	NA	COP9 signalosome subunit 9	protein_coding	66915	Q3U898	NA	NA	5.07802	5.13735	4.97401	4.92242	5.16658	5.15796	5.11033	5.0172	5.01487	5.16199	5.16723	5.2957	4.9599	5.13177	5.05125	5.29554	5.14654	5.33858	4.94808	5.4064	5.24715	5.21645	5.4602	5.24738	0.101533	-0.0687555	0.271822	5.1522	1.21364	-5.57729	0.233608	0.755802	0	0	0.0579491	-0.113973	0.229871	5.1522	0.686091	-5.68479	0.497508	0.893625
ENSMUSG00000026456	NA	cytochrome b5 reductase 1	protein_coding	72017	Q9DB73	NA	NA	4.75973	4.96706	4.9662	4.8211	4.81601	4.81818	5.13167	4.81031	4.94181	4.83722	5.00749	4.86937	4.9834	4.87182	4.859	4.92796	4.81484	4.90945	5.0157	4.838	4.80098	4.93696	4.87876	4.6299	-0.0445432	-0.19908	0.109993	4.88387	-0.586702	-6.07638	0.561446	0.902878	0	0	0.0769088	-0.0761331	0.229951	4.88387	1.0229	-5.39036	0.313888	0.835346
ENSMUSG00000046337	NA	family with sequence similarity 178, member B	protein_coding	381337	NA	NA	NA	-1.55134	-0.743332	-2.38842	-0.364979	-0.798704	-0.00769697	-1.85853	-1.47182	-0.983939	-2.96626	0.831773	-0.255888	-1.96811	-0.457739	-1.02789	-0.362206	-2.61501	-0.910171	-1.27262	-1.61512	-1.31865	-1.08541	-1.29704	-0.945882	-0.0129862	-1.04447	1.0185	-1.14312	-0.0256263	-4.98696	0.979712	0.996054	0	0	-0.158422	-1.13183	0.814986	-1.14312	-0.331275	-4.81009	0.742557	0.95543
ENSMUSG00000061518	NA	cytochrome c oxidase subunit 5B	protein_coding	12859	NA	NA	NA	6.2845	6.38224	6.12772	6.18004	6.21252	6.32608	6.14485	6.00534	6.2464	6.34071	6.24436	6.23401	6.22285	6.48193	6.4489	6.43221	6.52417	6.53529	6.32455	6.72439	6.44732	6.26982	6.1915	6.13927	-0.0918311	-0.256361	0.0726987	6.31129	-1.13609	-5.78124	0.264204	0.777869	0	0	-0.0511868	-0.217448	0.115074	6.31129	-0.626664	-5.83507	0.535244	0.903994
ENSMUSG00000034220	NA	glypican 1	protein_coding	14733	Q9QZF2	NA	NA	5.07023	5.14127	5.30041	5.21592	4.90294	4.98364	5.08711	4.95937	5.28875	5.2864	5.0797	4.79276	5.14923	4.75643	5.04194	5.03785	5.1197	5.22894	5.01958	5.00073	5.08393	5.10233	4.97634	4.60604	-0.0935548	-0.292021	0.104912	5.05131	-0.959504	-5.81551	0.344369	0.820741	0	0	-0.0288182	-0.223739	0.166102	5.05131	-0.300938	-5.86382	0.765373	0.961595
ENSMUSG00000026457	NA	adiponectin receptor 1	protein_coding	72674	Q91VH1	NA	NA	6.08625	6.13784	6.02238	6.05993	6.11497	6.10172	6.14635	6.14332	6.12293	6.0388	6.09012	5.9925	6.1017	6.13404	6.08563	6.16287	6.12597	6.10978	6.02876	6.23567	6.1182	6.13172	6.258	6.22535	0.0463877	-0.070273	0.163048	6.11562	0.809367	-6.07092	0.424174	0.848852	0	0	0.00252552	-0.114328	0.119379	6.11562	0.0439924	-6.01248	0.965179	0.995048
ENSMUSG00000037351	NA	ARP1 actin-related protein 1B, centractin beta	protein_coding	226977	Q8R5C5	NA	NA	6.72696	6.89966	6.78345	6.82885	6.63447	6.68297	6.88361	6.76517	6.939	6.89141	6.74804	6.80204	6.88724	6.72578	6.82928	6.99449	6.96914	7.1254	6.77436	6.7729	6.73264	6.74381	6.69197	6.60704	-0.200691	-0.33424	-0.0671424	6.80999	-3.05883	-2.32639	0.00441956	0.357447	0	0	0.0782548	-0.0551171	0.211627	6.80999	1.1943	-5.38497	0.24098	0.803592
ENSMUSG00000102416	NA	RIKEN cDNA 4933424G06 gene	protein_coding	NA	NA	NA	NA	-1.9988	-3.06526	-0.700365	-1.66754	-1.41538	-2.75493	-2.30599	-2.09986	-0.839549	-2.11826	-1.57631	-1.36551	-1.58109	-1.10982	-0.1939	0.0411498	-0.377975	-0.910171	-1.27262	-1.40866	-1.13808	-0.809776	-1.13658	0.0224092	-0.237439	-0.974926	0.500048	-1.32429	-0.655337	-4.91511	0.51685	0.886868	0	0	0.184613	-0.745362	1.11459	-1.32429	0.404072	-4.74409	0.688799	0.94619
ENSMUSG00000104237	NA	predicted gene, 33533	lincRNA	NA	NA	NA	NA	-1.55134	-5.38719	-1.85791	-1.66754	-2.15234	-1.47482	-2.95806	-0.605091	-2.90994	-2.96626	-5.27675	-1.08988	-2.49862	0.475146	-1.15913	0.175451	-3.10044	-2.26381	-3.19862	-1.61512	-1.76611	-1.42645	-3.06258	-0.714556	-0.558171	-1.94273	0.826384	-2.0855	-0.822606	-4.7625	0.417089	0.846274	0	0	-0.249696	-1.89125	1.39186	-2.0855	-0.310379	-4.71735	0.758375	0.958962
ENSMUSG00000034212	NA	ankyrin repeat and MYND domain containing 1	protein_coding	241158	NA	NA	NA	-0.0319639	0.104664	-0.200794	-0.364979	-0.0368638	-0.136021	0.117226	0.273603	0.91788	-1.3813	-0.521864	-1.52598	-0.714353	-0.547937	-0.597256	-0.272008	-0.468173	-0.479537	-0.0286919	0.299154	0.266308	0.339087	0.230203	-0.42505	0.623731	-0.0106299	1.25809	-0.216027	2.00137	-3.87086	0.0537356	0.553882	0	0	-0.239758	-0.870504	0.390989	-0.216027	-0.773722	-4.77602	0.444671	0.881385
ENSMUSG00000047067	NA	dual specificity phosphatase 28	protein_coding	67446	Q8BTR5	NA	NA	5.02054	5.13735	4.9062	5.14067	5.10714	5.04597	5.20397	5.04897	5.0314	5.19462	5.09066	5.24376	5.01357	5.24018	5.11122	5.15018	5.2474	5.04099	5.06723	5.28157	5.06563	5.20096	5.17104	4.93463	-0.013956	-0.162471	0.134559	5.11233	-0.191275	-6.26536	0.849497	0.970474	0	0	0.0792441	-0.0690926	0.227581	5.11233	1.08739	-5.35323	0.28484	0.823856
ENSMUSG00000097251	NA	RIKEN cDNA 5033417F24 gene	antisense	NA	NA	NA	NA	1.70164	2.42659	1.68006	1.92541	1.93512	1.80404	1.92807	2.29246	1.94804	1.60663	2.28549	2.09392	1.87835	1.65774	2.33729	2.16741	2.24297	1.98412	1.91408	2.24669	1.78568	2.16651	2.26654	1.76896	-0.0177289	-0.34112	0.305662	2.00183	-0.111589	-5.65262	0.911834	0.982613	0	0	0.124493	-0.201042	0.450028	2.00183	0.77842	-5.08671	0.441936	0.8808
ENSMUSG00000026455	NA	kelch-like 12	protein_coding	240756	Q8BZM0	NA	NA	4.4381	4.29405	4.24417	4.48491	4.48348	4.34009	4.36	4.3461	4.24589	4.27977	4.33243	4.25846	4.44389	4.326	4.43581	4.16943	4.35077	4.25102	4.07751	4.0398	4.2441	4.13223	4.10132	4.47746	-0.153409	-0.322966	0.0161485	4.2982	-1.84162	-4.559	0.0746464	0.589882	0	0	-0.0745817	-0.240052	0.0908885	4.2982	-0.917445	-5.40552	0.365649	0.856627
ENSMUSG00000042229	NA	RAB interacting factor	protein_coding	98710	Q91X96	NA	NA	4.82138	4.79148	5.02943	5.07393	4.65644	4.85028	4.37029	4.45054	4.7554	4.95617	4.75529	4.99666	4.37994	4.78442	4.8225	4.48611	4.31065	4.57889	4.36363	5.2323	4.93559	5.08557	4.49047	5.02541	0.288664	0.016837	0.560491	4.75012	2.16689	-4.05854	0.0381413	0.512224	0	0	-0.168177	-0.43462	0.0982659	4.75012	-1.28795	-5.09795	0.207408	0.792129
ENSMUSG00000077202	NA	predicted gene, 25612	snoRNA	NA	NA	NA	NA	-1.55134	-0.994871	-3.23642	-0.716451	-2.51491	-1.03872	-3.44349	-1.47182	-0.708305	-1.58775	-0.884434	-0.403987	-1.14499	-0.978572	-0.907596	-1.06847	-3.83741	-1.52684	-5.52054	-0.457574	-1.13808	-0.689482	-3.79954	-0.945882	-0.58337	-2.08487	0.918131	-1.69031	-0.793735	-4.7626	0.433632	0.852673	0	0	0.193395	-1.19135	1.57814	-1.69031	0.285321	-4.77529	0.777374	0.964526
ENSMUSG00000026117	NA	zeta-chain (TCR) associated protein kinase	protein_coding	22637	P43404	NA	NA	0.156481	-0.994871	-0.513952	-0.21688	-0.277872	0.270604	0.0159424	0.222072	-1.32498	-0.533301	0.0808009	-0.659244	-0.176696	-0.858277	0.638372	0.238187	-0.667481	-0.910171	-0.235143	-0.106102	-0.470658	-0.379142	-0.740651	0.797343	0.107636	-0.560871	0.776143	-0.276901	0.327731	-5.10636	0.745211	0.948559	0	0	-0.0853925	-0.760035	0.58925	-0.276901	-0.25764	-4.89574	0.798304	0.967202
ENSMUSG00000026269	NA	arginyl aminopeptidase (aminopeptidase B)-like 1	protein_coding	108657	G5E872	NA	NA	6.05993	5.893	6.11098	6.00536	6.08766	6.12378	6.01225	6.09937	6.15453	6.0388	6.06699	6.25885	5.81879	6.32481	6.24499	6.30702	5.9445	5.90667	5.81763	6.44558	6.28571	6.33066	6.24803	5.56467	0.0212934	-0.206317	0.248904	6.08961	0.190892	-6.37423	0.849869	0.970738	0	0	0.0579695	-0.169452	0.285391	6.08961	0.520119	-5.88156	0.606719	0.923072
ENSMUSG00000100632	NA	RIKEN cDNA 9430060I03 gene	antisense	NA	NA	NA	NA	-1.2103	-1.29973	-1.03478	-0.0825789	-0.464285	-0.517892	-0.480015	-0.201735	-0.373886	-0.158906	0.00865113	-1.08988	0.262188	-1.41467	-0.1939	0.411518	-0.778513	0.399157	-0.0942802	-0.791994	-2.41819	-1.08541	-1.47762	-0.259991	-0.767206	-1.54125	0.00684031	-0.597793	-2.01749	-3.88514	0.0519407	0.551307	0	0	0.35808	-0.391735	1.1079	-0.597793	0.972061	-4.673	0.33818	0.844935
ENSMUSG00000025964	NA	a disintegrin and metallopeptidase domain 23	protein_coding	23792	Q9R1V7	NA	NA	5.31903	5.45123	5.62839	5.27341	5.42509	5.62445	5.58054	5.52619	5.54539	5.57522	5.51197	5.65393	5.84666	5.47013	5.48266	5.44432	5.58536	5.58794	5.47169	5.64806	5.46707	5.46837	5.47114	5.68853	-0.0355926	-0.191704	0.120519	5.53111	-0.464079	-6.23032	0.645676	0.927794	0	0	0.112225	-0.0439963	0.268446	5.53111	1.46223	-4.96269	0.153254	0.765434
ENSMUSG00000025963	NA	malate dehydrogenase 1B, NAD (soluble)	protein_coding	76668	Q5F204	NA	NA	0.77059	0.762558	0.223014	0.692355	1.18553	-0.276884	0.834496	0.883656	0.0535353	0.7779	0.451169	0.576384	1.09964	1.15608	-0.0595992	-0.672546	0.460274	0.716014	0.410192	0.110709	0.44688	0.448022	0.844312	0.870406	0.0507524	-0.522705	0.624209	0.531862	0.180145	-5.27697	0.858154	0.972221	0	0	0.0785622	-0.472241	0.629366	0.531862	0.290325	-5.02222	0.773407	0.963563
ENSMUSG00000026270	NA	calpain 10	protein_coding	23830	Q9ESK3	NA	NA	5.04062	5.23761	5.13427	5.07393	5.14636	5.24587	5.24791	5.02661	5.17858	5.12226	5.05305	5.05101	4.92857	5.16764	5.03069	5.26197	5.09235	5.10833	4.8337	4.99846	5.3107	5.20485	4.91126	4.91965	-0.0699759	-0.233817	0.0938648	5.09693	-0.869348	-5.90301	0.391014	0.833174	0	0	-0.0321373	-0.193509	0.129235	5.09693	-0.405367	-5.83359	0.687856	0.945781
ENSMUSG00000026271	NA	G protein-coupled receptor 35	protein_coding	64095	Q9ES90	NA	NA	-1.37077	-1.13926	-1.31042	-0.445149	-0.36807	-1.31436	-0.811221	0.323356	-0.0224135	-0.764627	-0.0672977	-0.187176	-0.810568	-0.547937	-0.422169	-0.458421	-2.61501	-1.04142	0.15188	-0.0301533	-0.0962625	0.158515	0.343413	0.870406	1.21837	0.552846	1.88389	-0.498964	3.72635	-1.53391	0.000735917	0.293137	1	0	0.731888	0.0360569	1.42772	-0.498964	2.14096	-3.96745	0.039852	0.658638
ENSMUSG00000026116	NA	transmembrane protein 131	protein_coding	56030	O70472	NA	NA	6.13376	6.00888	5.95192	5.95938	5.77774	5.74776	5.85983	6.07234	6.06791	5.91822	5.64137	5.57205	6.01049	5.73806	6.21962	6.11457	5.83914	6.12899	6.00056	5.62476	5.69555	5.65464	5.76841	5.80726	-0.247606	-0.438852	-0.0563603	5.88805	-2.63534	-3.22912	0.0127639	0.425478	0	0	-0.0760398	-0.266252	0.114173	5.88805	-0.813709	-5.67918	0.421717	0.872038
ENSMUSG00000042207	NA	lysine (K)-specific demethylase 5B	protein_coding	75605	Q80Y84	NA	NA	6.46398	6.48433	6.54265	6.40392	6.25752	6.23902	6.348	6.40758	6.40973	6.32514	6.29358	6.35126	6.43572	6.25734	6.4002	6.02734	6.3346	6.23559	6.22891	6.09437	6.35801	6.24833	6.07748	6.30658	-0.065137	-0.211739	0.0814648	6.3138	-0.90439	-5.99971	0.372425	0.830112	0	0	-0.0428294	-0.187486	0.101827	6.3138	-0.602659	-5.8604	0.550906	0.910184
ENSMUSG00000025962	NA	FAST kinase domains 2	protein_coding	75619	Q922E6	NA	NA	3.18202	3.44253	3.47232	3.71789	3.31798	3.09949	3.54064	3.27676	3.45813	3.39481	3.28167	3.47137	3.52374	3.72909	3.58554	3.47476	3.26763	3.24222	3.19026	3.50143	3.21325	3.23272	3.40013	3.19233	-0.187301	-0.413064	0.0384621	3.3837	-1.68871	-4.65263	0.100822	0.630372	0	0	0.0340155	-0.1889	0.256931	3.3837	0.310603	-5.57535	0.75808	0.958962
ENSMUSG00000025959	NA	Kruppel-like factor 7 (ubiquitous)	protein_coding	93691	Q99JB0	NA	NA	4.35715	4.13833	4.27928	4.37539	3.97923	4.17412	3.87302	4.10782	4.28973	3.97625	3.81865	4.1597	3.93693	4.2035	4.50519	4.3823	3.59722	3.76839	3.53745	4.07891	4.23184	4.04387	4.05636	3.76178	-0.122872	-0.39301	0.147266	4.06802	-0.925837	-5.68321	0.361336	0.824828	0	0	-0.185451	-0.447262	0.0763613	4.06802	-1.4418	-4.8234	0.158898	0.768281
ENSMUSG00000050122	NA	von Willebrand factor A domain containing 3B	protein_coding	70853	NA	NA	NA	2.1784	0.952661	1.71778	1.60548	2.14534	1.63739	1.10495	2.544	1.6385	1.08685	2.10695	1.07306	1.49132	1.65774	1.64822	1.73888	2.01226	1.042	1.10881	2.05077	1.66927	1.92405	1.83466	1.67011	0.103706	-0.380586	0.587998	1.65164	0.435876	-5.48304	0.6658	0.933232	0	0	-0.127024	-0.606552	0.352504	1.65164	-0.539185	-5.14744	0.593424	0.920702
ENSMUSG00000026114	NA	cyclic nucleotide gated channel alpha 3	protein_coding	12790	Q9JJZ8	NA	NA	1.08093	1.8702	1.12815	1.21998	0.700102	0.847105	2.04836	2.50141	1.39749	1.87168	2.01787	2.3232	2.01093	0.563956	1.16279	1.31295	2.09333	1.38645	2.5293	1.52993	1.25019	0.448022	0.637861	1.94841	-0.0109598	-0.611498	0.589578	1.49503	-0.0372441	-5.50595	0.970533	0.994603	0	0	0.911341	0.33772	1.48496	1.49503	3.2423	-2.01825	0.00286624	0.539653
ENSMUSG00000073557	NA	protein phosphatase 1, regulatory subunit 12B	protein_coding	329251	Q8BG95	NA	NA	4.0712	4.07838	3.87001	4.09976	4.34129	4.44193	3.91582	3.95838	4.154	3.91393	4.26435	3.99204	3.95898	4.06202	4.42153	4.48288	3.79922	3.96501	3.9693	4.05295	4.156	4.39968	4.10534	4.26696	0.0448879	-0.185776	0.275552	4.11421	0.396112	-6.04542	0.694604	0.939605	0	0	-0.122357	-0.35335	0.108636	4.11421	-1.07819	-5.22209	0.288862	0.824616
ENSMUSG00000026429	NA	ubiquitin-conjugating enzyme E2T	protein_coding	67196	Q9CQ37	NA	NA	-1.37077	-0.529208	-0.803458	-1.05087	-0.67841	-0.433003	-0.407865	-1.31136	-0.588011	-0.430208	-1.81732	-1.70655	-2.49862	-2.33221	-0.693471	-0.672546	-0.468173	-0.575752	-1.61365	-1.06763	-0.833228	-0.689482	-0.99219	-2.29952	-0.0298651	-0.880438	0.820708	-1.07765	-0.0714693	-4.98723	0.943461	0.988504	0	0	-0.229194	-1.0107	0.552313	-1.07765	-0.596949	-4.77157	0.554666	0.910475
ENSMUSG00000042793	NA	leucine-rich repeat-containing G protein-coupled receptor 6	protein_coding	329252	Q3UVD5	NA	NA	3.09252	3.42338	3.19988	2.92142	3.39541	3.3295	3.13243	3.19894	3.623	3.13388	3.54023	3.70171	3.06277	2.89447	2.74776	3.01003	3.45108	3.19926	3.48788	3.28063	3.25423	3.20194	2.95979	3.1708	0.170627	-0.100102	0.441357	3.22554	1.28286	-5.14959	0.208589	0.734912	0	0	0.159607	-0.0984757	0.417689	3.22554	1.25881	-4.91334	0.217041	0.794536
ENSMUSG00000097993	NA	protein tyrosine phosphatase, receptor type, V	processed_transcript	13924	NA	NA	NA	-1.37077	-1.92776	-3.23642	-1.3265	-1.2348	-0.807398	-2.06498	-2.09986	-3.6469	-5.28819	-0.232357	-0.858553	-1.42062	-0.858277	-1.46399	-1.40951	-0.377975	-3.1118	-0.566349	-1.61512	-1.52511	-0.941021	-1.68407	-0.259991	0.3594	-0.702261	1.42106	-1.63868	0.689064	-4.85233	0.495659	0.879423	0	0	-0.654014	-1.91127	0.603238	-1.63868	-1.05884	-4.60149	0.297455	0.828045
ENSMUSG00000025958	NA	cAMP responsive element binding protein 1	protein_coding	12912	Q01147	NA	NA	4.90262	4.85718	5.09001	5.26713	4.32339	4.48892	4.72142	4.81901	4.72378	4.58372	4.49968	4.65452	4.99767	4.67653	4.63466	4.04773	4.27286	4.22269	4.39981	4.15001	4.82566	4.67088	4.70428	4.68664	0.0836131	-0.227924	0.395151	4.6342	0.549378	-6.04177	0.587033	0.911891	0	0	-0.156836	-0.455169	0.141498	4.6342	-1.07609	-5.31797	0.290926	0.824844
ENSMUSG00000025956	NA	methyltransferase like 21A	protein_coding	67099	Q9CQL0	NA	NA	2.94691	3.26745	3.47783	3.15008	3.65215	3.26744	3.30872	3.45473	3.35685	3.42262	3.34896	3.53884	3.21715	3.64507	3.2846	3.56318	3.54053	3.64575	3.49905	3.67029	3.28621	3.43815	3.41962	3.5164	-0.00277305	-0.224366	0.21882	3.41327	-0.0254723	-5.98916	0.979834	0.996069	0	0	0.116091	-0.11	0.342182	3.41327	1.04516	-5.13066	0.303639	0.830826
ENSMUSG00000031506	NA	protein tyrosine phosphatase, non-receptor type 7	protein_coding	320139	Q8BUM3	NA	NA	-0.814372	-1.13926	-0.348892	-1.66754	-0.929949	-0.0704327	-1.01053	-0.430004	-1.77244	-0.764627	-1.57631	-0.403987	-0.714353	-0.644153	-2.7441	-3.73144	-1.17444	-0.789877	0.0941649	-1.06763	-0.367565	-1.08541	-0.255224	-0.611463	1.06432	0.169115	1.95952	-1.00083	2.42001	-3.51487	0.0212639	0.460889	1	0	-0.138686	-0.976038	0.698667	-1.00083	-0.337125	-4.82151	0.738184	0.954969
ENSMUSG00000070871	NA	cyclin Y-like 1	protein_coding	227210	NA	NA	NA	2.22125	1.8702	2.04898	2.54969	2.29979	1.82142	2.49668	1.90832	1.9873	2.02469	1.90316	2.17446	1.9535	2.25942	2.11388	1.76041	1.42312	2.47916	2.38032	1.71787	2.601	2.28871	2.66534	1.94841	0.261442	-0.105869	0.628752	2.12071	1.4488	-4.75609	0.156947	0.692718	0	0	-0.0355719	-0.401006	0.329862	2.12071	-0.198137	-5.33736	0.844169	0.976832
ENSMUSG00000026426	NA	ADP-ribosylation factor-like 8A	protein_coding	68724	Q8VEH3	NA	NA	5.61524	5.53093	5.53243	5.53736	5.62683	5.62445	5.53436	5.61751	5.81458	5.47087	5.52334	5.66443	5.28346	5.62393	5.65373	5.69692	5.63495	5.4799	5.48438	5.5785	5.61759	5.43402	5.40747	5.53548	-0.0508414	-0.200599	0.0989161	5.56344	-0.691029	-6.09884	0.49444	0.878647	0	0	0.0258272	-0.122322	0.173976	5.56344	0.354852	-5.90614	0.724987	0.954837
ENSMUSG00000045005	NA	frizzled class receptor 5	protein_coding	14367	Q9EQD0	NA	NA	4.22301	4.6531	4.17128	4.1381	4.131	4.56828	4.01758	3.93856	3.97026	3.82816	4.93392	4.75179	4.56627	3.81302	3.92631	3.87589	3.91525	3.86776	4.07751	4.24478	4.21947	3.81387	3.99704	3.9463	0.0448891	-0.29797	0.387748	4.14952	0.268019	-6.06537	0.790622	0.95888	0	0	-0.0745613	-0.398548	0.249426	4.14952	-0.471113	-5.67973	0.641159	0.932693
ENSMUSG00000026424	NA	G protein-coupled receptor 37-like 1	protein_coding	171469	Q99JG2	NA	NA	0.323131	-0.432992	1.28714	0.834959	1.27765	1.51453	0.501369	-0.133023	-0.277671	1.50623	1.38146	0.536307	0.353818	0.647614	0.425828	0.950384	0.508368	1.48513	0.888846	0.110709	1.00327	0.499552	1.51031	0.461293	0.0339802	-0.612491	0.680451	0.715176	0.107007	-5.34256	0.915442	0.983205	0	0	-0.251776	-0.899084	0.395531	0.715176	-0.79184	-4.87331	0.434202	0.877424
ENSMUSG00000079139	NA	predicted gene 4204	processed_pseudogene	NA	NA	NA	NA	1.6398	1.71084	1.1559	1.21998	1.66642	1.73233	1.43426	1.62062	1.6385	1.80984	1.35261	1.60573	1.66237	1.79249	1.60842	1.31295	2.07748	1.22448	1.46814	0.706812	1.76314	1.32487	2.11534	1.78794	-0.0860013	-0.47902	0.307017	1.55964	-0.44541	-5.45906	0.658968	0.932052	0	0	0.0591002	-0.331414	0.449615	1.55964	0.308049	-5.20109	0.760006	0.959192
ENSMUSG00000097680	NA	predicted gene, 26642	antisense	NA	NA	NA	NA	-0.703341	-0.863627	-2.09891	-0.620236	-0.464285	-1.6554	-1.01053	-3.97432	-2.42451	-1.3813	-2.10683	-0.0588516	-2.20912	-0.978572	-0.597256	-1.85697	-0.293086	-2.26381	-1.12823	-2.99363	-1.31865	-0.809776	-0.629619	-1.769	-0.0656787	-1.11473	0.98337	-1.42541	-0.127437	-4.96146	0.899377	0.979246	0	0	-0.707461	-1.76363	0.348705	-1.42541	-1.36344	-4.4938	0.182087	0.781397
ENSMUSG00000026565	NA	POU domain, class 2, transcription factor 1	protein_coding	18986	P25425	NA	NA	3.25945	3.68159	3.45567	3.87058	3.83508	3.97493	3.51303	3.92654	3.47204	3.6217	3.75942	3.4607	3.89178	3.57201	3.89356	4.04773	3.6302	3.67218	3.71547	3.21192	3.42191	3.56451	3.64063	4.07552	-0.170747	-0.437064	0.0955695	3.67367	-1.30504	-5.22791	0.201019	0.727208	0	0	-0.0561468	-0.322268	0.209974	3.67367	-0.429451	-5.58682	0.670421	0.94023
ENSMUSG00000051344	NA	pleckstrin homology domain containing, family M, member 3	protein_coding	241075	Q8BM47	NA	NA	4.16931	4.36937	3.84467	4.18546	4.44095	4.56828	4.44525	4.18386	4.14534	4.39656	4.42888	4.08179	4.47228	4.09964	4.4723	4.41661	4.37367	4.31278	4.19542	3.99051	4.30389	4.15651	4.04385	4.54597	-0.150947	-0.375208	0.0733138	4.2768	-1.37006	-5.25062	0.180034	0.711634	0	0	0.020072	-0.202794	0.242938	4.2768	0.183322	-5.76699	0.855681	0.979122
ENSMUSG00000084416	NA	ribosomal protein L10A, pseudogene 1	processed_pseudogene	NA	NA	NA	NA	3.35234	3.49239	3.12465	3.12947	3.76254	3.07796	3.84376	3.63793	3.44409	3.52879	3.57812	3.44995	3.27103	3.302	3.39399	3.53847	3.81365	3.36393	3.36515	3.79558	3.44334	3.22508	3.94865	3.53898	0.110375	-0.150411	0.371161	3.47591	0.861498	-5.6397	0.395258	0.834804	0	0	0.27599	0.014423	0.537557	3.47591	2.14772	-3.70427	0.0392685	0.658003
ENSMUSG00000003051	NA	E74-like factor 3	protein_coding	13710	Q3UPW2	NA	NA	3.68388	3.44886	3.69195	3.98207	3.62902	3.7208	3.8548	3.81792	3.98488	3.50947	3.39213	3.61297	3.73872	4.13992	3.79062	3.78426	3.95484	4.06412	4.36363	4.1128	3.6479	3.80365	4.06051	3.52208	0.012451	-0.238877	0.263779	3.80466	0.10084	-6.07482	0.920295	0.984734	0	0	0.00325446	-0.257914	0.264423	3.80466	0.0253644	-5.67829	0.979919	0.997308
ENSMUSG00000026564	NA	dual specificity phosphatase 27 (putative)	protein_coding	240892	Q148W8	NA	NA	1.04957	0.721336	0.816694	1.7743	0.405654	0.503803	1.26801	0.46308	0.957958	0.594454	-1.02882	-0.858553	0.262188	0.520234	0.715334	1.28351	-0.564388	0.716014	0.207375	0.465804	1.2174	1.0417	0.724018	0.258477	0.154614	-0.525187	0.834416	0.563131	0.463025	-5.22501	0.646436	0.927794	0	0	-0.639402	-1.3193	0.0404924	0.563131	-1.91456	-4.00902	0.0643981	0.688872
ENSMUSG00000025955	NA	aldo-keto reductase family 1, member C-like	protein_coding	70861	NA	NA	NA	-1.2103	-0.632301	0.169575	-0.530038	-0.67841	-0.517892	-0.273564	-1.47182	-0.0224135	-2.11826	-0.884434	-3.29151	-1.76166	-0.216731	-1.85101	-1.40951	-0.898807	-2.26381	-2.35062	-0.0301533	-0.0160922	-0.379142	-1.68407	-2.66209	0.170371	-0.896392	1.23713	-1.12438	0.325083	-4.95093	0.747196	0.948559	0	0	-0.802537	-1.78101	0.175931	-1.12438	-1.6695	-4.32155	0.104598	0.725351
ENSMUSG00000000544	NA	glycoprotein A33 (transmembrane)	protein_coding	59290	NA	NA	NA	-0.703341	-0.632301	-0.803458	0.308211	0.103999	0.052424	0.0159424	-0.349834	0.790501	-2.48083	-0.41877	0.452649	0.353818	-0.0102804	0.281438	0.660878	0.192341	0.347627	-0.0942802	-1.06763	0.751734	-0.0479358	0.681582	0.939947	-0.102042	-0.806673	0.60259	-0.0281488	-0.29477	-5.20542	0.770039	0.955307	0	0	-0.0220556	-0.834711	0.7906	-0.0281488	-0.0552433	-4.91226	0.956282	0.99368
ENSMUSG00000041926	NA	arginyl aminopeptidase (aminopeptidase B)	protein_coding	215615	Q8VCT3	NA	NA	4.98989	5.19307	5.29262	5.29824	4.6735	4.70333	5.20253	5.06002	5.15938	5.24222	4.73308	4.81597	4.9211	5.02045	5.2076	5.02456	4.85026	4.98728	5.31472	4.93119	4.68884	4.94162	4.87641	4.78204	-0.0756742	-0.309142	0.157793	4.99625	-0.659898	-6.0447	0.51398	0.885939	0	0	0.00797025	-0.221709	0.23765	4.99625	0.0706488	-5.89637	0.944111	0.991013
ENSMUSG00000062580	NA	translocase of inner mitochondrial membrane 17a	protein_coding	21854	Q9Z0V8	NA	NA	5.00223	5.08956	5.17382	5.05036	4.95734	4.87547	5.02819	5.14721	5.12459	5.13493	5.00054	5.05278	5.0414	4.98671	5.00984	5.0532	5.0564	5.18557	4.83591	5.16725	5.0862	4.98972	5.2348	5.01739	-0.00181079	-0.150397	0.146776	5.05422	-0.0248059	-6.2732	0.980361	0.99622	0	0	0.0553581	-0.0924482	0.203164	5.05422	0.762352	-5.62689	0.451332	0.883205
ENSMUSG00000048096	NA	leiomodin 1 (smooth muscle)	protein_coding	93689	NA	NA	NA	-0.172826	-0.994871	-0.513952	-0.530038	-0.277872	0.546239	-2.06498	-0.201735	-0.102584	-0.764627	-1.02882	-0.121587	-0.0538395	-0.0758687	-0.1939	-0.458421	0.554911	-1.34627	-1.82011	0.239033	0.132006	-0.123885	-0.629619	0.939947	0.024616	-0.768641	0.817873	-0.377653	0.0631642	-5.14225	0.950022	0.989817	0	0	-0.430244	-1.27816	0.417675	-0.377653	-1.03283	-4.64952	0.309289	0.833649
ENSMUSG00000044816	NA	RIKEN cDNA D630023F18 gene	protein_coding	98303	Q8C3M9	NA	NA	-1.06591	-1.13926	-0.803458	-0.930576	0.459094	-0.517892	-0.339153	-0.8044	-2.06194	-1.20073	-0.41877	0.452649	-0.310997	0.0524554	-2.09202	-1.40951	0.727378	-0.910171	-1.82011	-0.186272	-0.367565	-0.809776	-0.255224	-0.515248	-0.0235367	-0.897243	0.85017	-0.677808	-0.0548336	-5.07088	0.956606	0.991917	0	0	0.00300766	-0.86999	0.876006	-0.677808	0.00701266	-4.86674	0.994448	0.999103
ENSMUSG00000041889	NA	shisa family member 4	protein_coding	77552	Q8CA71	NA	NA	2.61323	2.62962	2.68483	2.67823	2.9304	2.98846	2.73044	2.55445	2.78494	2.97391	2.84737	3.10424	2.63066	2.84216	2.95237	3.00101	3.2746	2.83773	2.97531	2.95591	2.95933	2.82148	3.19669	2.62331	0.00408585	-0.247311	0.255483	2.85795	0.0330818	-5.8665	0.973811	0.995031	0	0	0.0761063	-0.180832	0.333045	2.85795	0.602918	-5.34153	0.550736	0.910184
ENSMUSG00000014602	NA	kinesin family member 1A	protein_coding	16560	NA	NA	NA	8.47629	8.19766	8.29915	8.31269	8.37438	8.29054	8.19214	8.42593	8.43136	8.196	8.3697	8.06944	8.2957	8.21458	8.46579	8.7388	8.41654	8.30679	8.09428	8.27304	8.24854	8.25198	8.13107	8.1779	-0.209528	-0.361209	-0.0578478	8.30209	-2.81177	-2.97459	0.00827582	0.389635	0	0	-0.0457928	-0.197107	0.105521	8.30209	-0.616005	-5.97074	0.54217	0.906719
ENSMUSG00000025950	NA	isocitrate dehydrogenase 1 (NADP+), soluble	protein_coding	15926	O88844	NA	NA	5.39897	5.35344	5.322	5.38049	5.09242	5.11455	5.35417	5.42157	5.21625	5.18856	5.11234	5.24687	5.5045	5.25526	4.82901	4.52438	5.18218	5.35824	5.22008	5.06707	5.30095	5.306	4.95868	5.3674	0.088045	-0.14407	0.32016	5.21147	0.772639	-5.99321	0.445405	0.857231	0	0	-0.0170842	-0.24454	0.210372	5.21147	-0.152993	-5.91825	0.879364	0.983352
ENSMUSG00000084989	NA	ciliary rootlet coiled-coil, rootletin family member 2	protein_coding	381284	NA	NA	NA	-0.814372	-0.177735	-0.0664925	-0.0198431	0.560377	-0.352832	-0.0929919	-0.915431	-0.588011	0.2664	-0.147468	-0.187176	-0.11396	0.112576	0.0632575	0.411518	0.508368	-1.18581	0.207375	0.176298	0.200719	0.394582	-0.99219	-0.945882	-0.131991	-0.773439	0.509456	-0.154113	-0.418843	-5.10741	0.678078	0.937246	0	0	-0.127259	-0.781201	0.526683	-0.154113	-0.396111	-4.8862	0.694605	0.948284
ENSMUSG00000041879	NA	importin 9	protein_coding	226432	NA	NA	NA	6.46695	6.54392	6.41571	6.41957	6.32744	6.35173	6.54718	6.4262	6.63657	6.44355	6.26289	6.23636	6.62233	6.30321	6.63435	6.61987	6.4879	6.53817	6.59352	6.36084	6.28373	6.25491	6.34554	6.48221	-0.146044	-0.299136	0.00704735	6.44186	-1.94178	-4.63266	0.060849	0.571558	0	0	0.00429562	-0.148761	0.157352	6.44186	0.057127	-6.03787	0.954793	0.993011
ENSMUSG00000040612	NA	immunoglobulin-like domain containing receptor 2	protein_coding	100039795	B5TVM2	NA	NA	3.29999	3.33733	2.90518	3.60796	3.04842	2.85978	2.97942	3.27676	2.77376	2.64845	3.235	3.09046	3.38944	3.47801	2.96818	3.13893	2.65978	3.13232	2.75092	3.3604	3.10088	3.52775	2.81025	3.14158	-0.0249438	-0.33901	0.289122	3.10504	-0.161662	-5.8992	0.87257	0.974755	0	0	-0.16721	-0.480849	0.146429	3.10504	-1.08517	-5.04956	0.285807	0.824392
ENSMUSG00000103400	NA	predicted gene 15853	antisense	NA	NA	NA	NA	0.691518	1.05575	1.26183	0.654387	1.01758	0.414994	0.834496	0.850104	1.17752	0.734179	1.26241	0.653346	0.0593711	0.330757	0.857939	0.660878	-0.293086	0.716014	0.629202	0.661724	0.555814	0.68903	1.09123	0.905596	0.375425	-0.081171	0.832021	0.728025	1.67363	-4.26658	0.103777	0.636408	0	0	0.0595411	-0.350398	0.46948	0.728025	0.295642	-5.07612	0.769379	0.962486
ENSMUSG00000026563	NA	transcriptional adaptor 1	protein_coding	27878	Q99LM9	NA	NA	3.03763	3.13245	3.26502	3.05128	3.15751	3.23538	3.06431	3.23837	3.38652	3.21564	3.20303	3.22261	3.15482	3.16675	2.96818	3.21887	3.02471	2.95428	3.22429	2.72336	3.27828	3.06327	3.39357	3.04231	0.0410484	-0.178004	0.260101	3.1426	0.38143	-5.83793	0.70536	0.942251	0	0	0.0681077	-0.144583	0.280798	3.1426	0.651801	-5.39056	0.5191	0.898801
ENSMUSG00000047793	NA	sushi, nidogen and EGF-like domains 1	protein_coding	208777	NA	NA	NA	3.28661	3.04326	3.62901	3.62278	3.7784	3.79746	3.02575	3.38616	2.9727	2.6948	3.73168	3.65569	3.34547	3.53404	4.33881	4.60395	3.28844	2.45501	3.20397	3.45593	3.54594	3.80365	3.40666	4.02441	-0.0154331	-0.56518	0.534314	3.48461	-0.0581637	-6.01048	0.954135	0.99096	0	0	-0.279818	-0.850409	0.290773	3.48461	-1.01605	-5.15928	0.32047	0.838009
ENSMUSG00000040596	NA	pogo transposable element with KRAB domain	protein_coding	71592	NA	NA	NA	5.40982	5.33647	5.35529	5.57849	5.28414	5.29024	5.47119	5.33022	5.33324	5.21265	5.23599	5.43437	5.34756	5.30763	5.36964	5.34982	5.13509	5.21283	5.19799	5.24955	5.41741	5.23367	5.3306	5.30287	-0.000479381	-0.145098	0.14414	5.32195	-0.00674719	-6.30527	0.994658	0.998675	0	0	-0.0365441	-0.179188	0.1061	5.32195	-0.521471	-5.81024	0.605564	0.922778
ENSMUSG00000026273	NA	mitochondrial transcription termination factor 4	protein_coding	69821	Q8BVN4	NA	NA	3.80151	4.04952	3.89493	3.87058	4.0679	4.06525	3.79873	3.83088	4.08328	4.15683	3.72606	3.76377	3.79293	3.82205	4.27351	4.13687	4.1303	4.12277	3.96125	3.94889	3.85394	4.0308	3.78792	4.06777	-0.0991438	-0.298892	0.100604	3.95993	-1.0103	-5.60286	0.319794	0.811815	0	0	-0.0710183	-0.271824	0.129788	3.95993	-0.719882	-5.48503	0.476729	0.889048
ENSMUSG00000101172	NA	predicted gene 28535	antisense	NA	NA	NA	NA	-1.55134	-3.06526	-2.38842	-3.98947	-1.2348	-2.39236	-1.3731	-1.16697	-1.32498	-2.48083	-0.884434	-1.70655	-1.27623	-1.41467	-2.38153	-1.85697	-0.468173	-1.18581	-0.476151	-1.22809	-0.271349	-0.941021	-0.629619	-0.714556	0.724548	-0.0278714	1.47697	-1.51678	1.96008	-3.98189	0.0585821	0.564828	0	0	0.973169	0.0472937	1.89904	-1.51678	2.13945	-4.17471	0.0399827	0.658638
ENSMUSG00000025949	NA	phosphoinositide kinase, FYVE type zinc finger containing	protein_coding	18711	Q9Z1T6	NA	NA	3.93623	3.6324	3.95538	4.31279	3.66926	3.50111	3.45617	3.3325	3.56579	3.20767	3.5593	3.86027	3.6912	3.53404	3.43439	3.42843	3.29531	3.3111	3.60099	3.60629	3.84323	3.69733	3.82738	3.73757	0.262858	0.0126114	0.513104	3.62484	2.13806	-3.94535	0.0401042	0.520021	0	0	-0.338645	-0.582704	-0.0945863	3.62484	-2.82434	-2.4651	0.00802032	0.547805
ENSMUSG00000026274	NA	PAS domain containing serine/threonine kinase	protein_coding	269224	Q8CEE6	NA	NA	1.92548	2.12851	1.84253	1.29593	1.93512	2.04504	1.47299	1.78944	1.687	1.85136	2.1411	1.60573	2.46588	1.93249	2.24945	1.97822	1.63291	1.22448	1.61901	1.39869	1.46095	1.20582	1.77536	1.56398	-0.420867	-0.81045	-0.0312838	1.75948	-2.19893	-3.59895	0.035091	0.502352	0	0	-0.113836	-0.486134	0.258463	1.75948	-0.622379	-5.14138	0.538023	0.904892
ENSMUSG00000097823	NA	predicted gene, 16701	lincRNA	NA	NA	NA	NA	0.564139	0.104664	0.550179	0.765418	-0.0368638	0.777564	0.256951	0.37145	0.382843	0.734179	0.990035	-0.121587	0.164341	0.801647	0.598295	0.109863	0.460274	0.543547	-0.566349	0.517335	-0.833228	0.68903	0.343413	0.202981	-0.388795	-0.93173	0.154141	0.348755	-1.4576	-4.47654	0.154518	0.688912	0	0	-0.0637429	-0.568464	0.440978	0.348755	-0.257068	-5.00514	0.798742	0.967329
ENSMUSG00000060568	NA	family with sequence similarity 78, member B	protein_coding	226610	Q8BQN5	NA	NA	1.59705	1.0222	1.1559	1.11207	1.33595	0.847105	1.10495	1.07007	1.03492	1.42606	0.831773	1.10081	0.960807	2.06011	1.76143	1.39784	0.80645	1.50878	1.22092	1.50462	1.61994	1.60918	1.18535	1.32497	-0.0113334	-0.397114	0.374448	1.27497	-0.0597978	-5.50686	0.952682	0.990601	0	0	-0.0777108	-0.490583	0.335161	1.27497	-0.383119	-5.10294	0.704119	0.951812
ENSMUSG00000026275	NA	protein phosphatase 1, regulatory subunit 7	protein_coding	66385	Q3UM45	NA	NA	4.81906	4.49393	4.36201	4.76875	4.58913	4.56313	4.52345	4.49192	4.60891	4.57445	4.4664	4.62854	4.63409	4.59984	4.64945	4.34359	4.34747	4.53349	4.7912	4.55943	4.7155	4.7581	4.51787	4.5899	0.133552	-0.0396198	0.306723	4.5804	1.56979	-5.02804	0.126124	0.658817	0	0	-0.0506528	-0.223063	0.121757	4.5804	-0.59801	-5.66404	0.553966	0.910439
ENSMUSG00000009418	NA	neuron navigator 1	protein_coding	215690	Q8CH77	NA	NA	5.52832	5.3702	5.48263	5.6123	5.45005	5.51653	5.49138	5.31185	5.70991	5.41485	5.49886	5.25769	5.23909	5.28821	5.66953	5.88878	5.16915	5.20561	5.25671	5.49421	5.34336	5.52231	5.40095	5.4412	0.00187547	-0.197878	0.201629	5.44015	0.019111	-6.32051	0.984869	0.996975	0	0	-0.0509734	-0.24834	0.146393	5.44015	-0.525699	-5.82111	0.602656	0.922535
ENSMUSG00000054412	NA	predicted gene 4793	antisense	NA	NA	NA	NA	-1.06591	-1.29973	-0.00375678	0.308211	0.906553	-0.136021	-0.210828	-0.430004	-1.32498	-0.333993	-0.521864	0.0012694	-0.624155	1.00566	-0.907596	-0.031	0.13222	-0.22428	0.207375	0.517335	0.502375	0.856487	0.448383	-1.769	0.224001	-0.566841	1.01484	-0.166552	0.576537	-5.07136	0.568213	0.9065	0	0	-0.227454	-1.08929	0.63438	-0.166552	-0.537202	-4.83916	0.594777	0.921061
ENSMUSG00000026421	NA	cysteine and glycine-rich protein 1	protein_coding	13007	P97315	NA	NA	6.15233	6.05627	5.91992	6.13336	5.87556	6.13859	6.07182	6.07598	6.10073	5.90841	6.11718	5.85467	6.09508	6.1112	6.06647	6.38187	6.28197	6.11846	6.23559	6.3582	5.90824	6.09764	6.03071	6.19278	-0.0356487	-0.193076	0.121779	6.09513	-0.460926	-6.29083	0.647913	0.928108	0	0	-0.0261083	-0.184733	0.132517	6.09513	-0.335023	-5.95451	0.739754	0.955061
ENSMUSG00000041801	NA	pleckstrin homology like domain, family A, member 3	protein_coding	27280	Q9WV95	NA	NA	3.69912	3.07634	3.65354	3.26792	3.22848	3.13468	2.86029	2.85434	3.34178	3.31544	2.87807	2.6949	2.4136	3.40175	3.04474	3.56929	3.15883	3.27017	2.92654	3.97677	3.35566	3.33555	3.64063	2.38231	0.128734	-0.293746	0.551213	3.1867	0.624377	-5.74416	0.537471	0.892499	0	0	-0.372434	-0.795804	0.0509367	3.1867	-1.80255	-4.21685	0.0823122	0.70796
ENSMUSG00000026558	NA	uridine-cytidine kinase 2	protein_coding	80914	Q99PM9	NA	NA	5.43735	5.17028	5.65901	5.40356	5.33862	5.24265	5.95525	5.42157	5.29267	5.51028	5.82719	6.50258	5.92997	5.40851	5.25026	4.89913	5.76189	5.64108	5.18595	5.37706	5.51339	5.40897	5.26385	5.76118	-0.0694581	-0.438532	0.299616	5.50676	-0.389133	-6.24916	0.700728	0.94077	0	0	0.384386	0.0214657	0.747307	5.50676	2.19001	-3.85009	0.0388366	0.658003
ENSMUSG00000026113	NA	inositol polyphosphate-4-phosphatase, type I	protein_coding	269180	NA	NA	NA	4.34752	4.19965	4.68839	4.82751	4.36598	4.36104	3.9608	4.45054	3.75398	3.97155	4.34713	4.33347	4.11117	4.41524	4.45838	4.49898	3.93738	3.84936	4.33899	4.30099	4.38732	4.42655	4.54771	4.50354	0.206917	-0.0464694	0.460303	4.30763	1.66219	-4.85066	0.106065	0.638425	0	0	-0.328409	-0.581087	-0.0757322	4.30763	-2.64556	-2.84854	0.0124522	0.569387
ENSMUSG00000026112	NA	cytochrome C oxidase assembly factor 5	protein_coding	76178	Q99M07	NA	NA	6.14122	6.21412	6.27494	6.20159	6.11705	5.95489	6.3336	6.17754	6.23727	6.17687	6.13846	5.88591	6.36108	6.05006	6.06556	5.97879	6.18172	6.20606	6.26122	6.03594	5.97841	5.93754	6.01691	6.29335	-0.0527586	-0.217773	0.112256	6.13417	-0.650786	-6.18244	0.519746	0.887096	0	0	0.0075329	-0.156359	0.171425	6.13417	0.0935561	-6.01459	0.926035	0.989985
ENSMUSG00000034107	NA	anoctamin 7	protein_coding	404545	Q14AT5	NA	NA	2.35555	2.86548	2.7948	2.55999	3.16557	2.86817	2.73841	2.42371	2.73968	2.36286	2.47144	2.62018	2.57462	2.36205	2.19674	2.76575	3.23941	2.62696	2.57221	2.63281	2.87774	2.19804	2.73961	3.1042	0.0702038	-0.256885	0.397293	2.66067	0.43688	-5.7171	0.665079	0.933232	0	0	-0.19772	-0.521266	0.125827	2.66067	-1.24389	-4.82848	0.222414	0.79693
ENSMUSG00000052428	NA	transmembrane and coiled-coil domains 1	protein_coding	68944	Q921L3	NA	NA	5.40208	5.49774	5.63826	5.44724	5.34928	5.18507	5.6976	5.48579	5.45551	5.44228	5.32409	5.46003	5.53785	5.44696	5.42225	5.21205	5.36798	5.53565	5.51219	5.25904	5.47403	5.33466	5.51711	5.51141	0.0132243	-0.148886	0.175335	5.43817	0.166046	-6.30915	0.869146	0.973506	0	0	0.0615342	-0.0994097	0.222478	5.43817	0.778232	-5.66263	0.442046	0.8808
ENSMUSG00000026687	NA	aldehyde dehydrogenase 9, subfamily A1	protein_coding	56752	NA	NA	NA	7.21176	7.10642	7.25122	6.96836	7.29359	6.98195	7.25365	7.3579	7.32775	7.18628	7.08053	7.08288	7.15223	7.09149	7.05009	6.9808	7.29123	7.25866	7.17447	7.10151	7.23517	7.23628	7.0587	7.21728	0.0329035	-0.110327	0.176134	7.16459	0.467599	-6.35998	0.643183	0.92688	0	0	0.0804629	-0.0621985	0.223124	7.16459	1.14804	-5.4585	0.259309	0.813679
ENSMUSG00000026111	NA	unc-50 homolog	protein_coding	67387	Q9CQ61	NA	NA	4.72789	4.54503	4.6955	4.53279	4.61878	4.50784	4.53035	4.5295	4.7033	4.81641	4.51278	4.52483	4.39889	4.61291	4.56879	4.35425	4.19418	4.4258	4.5388	4.55327	4.7503	4.63964	4.5856	4.29377	0.12892	-0.0483861	0.306226	4.54838	1.48001	-5.13983	0.148474	0.681179	0	0	-0.00617788	-0.178957	0.166601	4.54838	-0.0727807	-5.83396	0.942425	0.991013
ENSMUSG00000026688	NA	microsomal glutathione S-transferase 3	protein_coding	66447	Q9CPU4	NA	NA	4.01141	4.16163	3.83182	3.91542	4.2304	4.00567	4.20181	4.13246	4.22551	4.23341	4.18473	4.36527	3.84912	4.10335	4.10139	4.16136	4.44027	3.97353	4.32651	4.68021	4.1732	4.29784	4.47503	3.96727	0.217883	0.00520527	0.430561	4.16869	2.0853	-4.13502	0.0449536	0.531966	0	0	0.20323	-0.0115316	0.417992	4.16869	1.92619	-4.13243	0.0628402	0.683944
ENSMUSG00000040485	NA	leucine rich repeat containing 52	protein_coding	240899	Q5M8M9	NA	NA	-0.413835	-1.13926	-0.272943	-0.620236	-0.929949	-0.60809	-0.150707	0.273603	0.259986	0.384236	0.215102	-1.22112	-0.459096	-1.80169	-0.26605	-1.40951	0.358991	0.120856	-1.82011	-0.361359	-0.977618	-1.08541	-1.47762	-0.611463	-0.495544	-1.29763	0.306539	-0.583887	-1.25756	-4.57729	0.217486	0.742407	0	0	0.579475	-0.123559	1.28251	-0.583887	1.67774	-4.27673	0.102963	0.72346
ENSMUSG00000041782	NA	ladinin	protein_coding	16763	P57016	NA	NA	0.881621	0.84163	-0.0664925	0.0979933	0.510624	1.30808	0.742377	1.04063	0.440558	1.28167	0.990035	1.01592	0.740842	0.112576	1.26873	0.411518	0.881412	1.13612	1.27387	1.02429	0.329043	0.499552	1.02488	1.00629	0.112285	-0.38019	0.604761	0.783074	0.464095	-5.27752	0.645665	0.927794	0	0	0.328789	-0.16645	0.824028	0.783074	1.35136	-4.51723	0.185888	0.781397
ENSMUSG00000015843	NA	retinoid X receptor gamma	protein_coding	20183	P28705	NA	NA	6.17431	6.34625	6.17932	6.17166	6.70529	6.46735	6.14185	6.31223	6.5058	6.33249	6.24632	5.80494	6.14162	6.42231	6.37744	6.46537	6.43211	6.40508	5.77809	6.45882	6.39971	6.28367	6.17726	6.17756	-0.163096	-0.383975	0.0577835	6.28779	-1.50625	-5.309	0.142174	0.676716	0	0	-0.119523	-0.339885	0.100838	6.28779	-1.10643	-5.44495	0.27709	0.818709
ENSMUSG00000026110	NA	mannoside acetylglucosaminyltransferase 4, isoenzyme A	protein_coding	269181	Q812G0	NA	NA	3.48135	3.36436	3.84892	3.83284	3.32519	3.81926	3.51767	3.4603	3.65992	3.53518	3.46808	4.0394	3.68239	3.57735	3.62098	3.09723	3.14369	3.33114	3.58012	3.32469	3.7603	3.28505	3.51334	3.33469	0.0451425	-0.223377	0.313662	3.52514	0.342197	-5.92471	0.734399	0.947822	0	0	-0.00423923	-0.260075	0.251596	3.52514	-0.0337283	-5.66237	0.9733	0.996757
ENSMUSG00000034088	NA	high density lipoprotein (HDL) binding protein	protein_coding	110611	Q8VDJ3	NA	NA	8.99098	9.00975	9.18265	8.98775	8.61961	8.52774	9.05979	8.86652	9.09604	9.01224	8.44616	8.39192	8.9539	8.74779	8.95578	9.04039	8.7123	9.05931	8.79482	8.75884	8.75254	8.7137	8.73273	8.62274	-0.182291	-0.418277	0.0536962	8.83483	-1.58702	-5.3441	0.124473	0.65804	0	0	-0.0751276	-0.310263	0.160008	8.83483	-0.656426	-5.9724	0.517259	0.897685
ENSMUSG00000026090	NA	RIKEN cDNA 2010300C02 gene	protein_coding	72097	NA	NA	NA	6.30374	6.53874	6.28125	6.26595	6.08128	6.37325	6.3104	6.35697	6.3232	6.48701	6.24436	5.89485	6.4252	6.3786	6.4926	6.70908	6.43133	6.27922	6.29284	6.26706	6.35801	6.15902	6.17726	6.20254	-0.209315	-0.379849	-0.038781	6.31807	-2.49837	-3.55377	0.017703	0.446806	0	0	-0.0405015	-0.211261	0.130258	6.31807	-0.482786	-5.9165	0.632475	0.930747
ENSMUSG00000090489	NA	predicted gene, 17415	processed_pseudogene	NA	NA	NA	NA	-1.37077	-0.342795	-0.348892	-0.530038	-0.36807	-1.86185	-1.67795	-0.915431	-2.06194	-0.644333	-1.18929	-1.70655	-2.20912	-1.41467	-0.796565	-1.22894	-1.17444	-0.678846	-0.996983	-2.5082	-0.581689	-1.42645	-1.13658	-0.945882	0.00473947	-0.802793	0.812272	-1.17151	0.0119464	-4.98468	0.990541	0.997669	0	0	-0.560911	-1.32975	0.20793	-1.17151	-1.485	-4.42753	0.147154	0.762708
ENSMUSG00000052534	NA	pre B cell leukemia homeobox 1	protein_coding	18514	P41778	NA	NA	6.61491	6.49201	6.66656	6.6414	6.38983	6.54067	6.54434	6.5371	6.4034	6.38909	6.45244	6.48624	6.75062	6.46112	6.48918	6.09775	6.43911	6.26193	6.48403	6.35289	6.5062	6.37273	6.40299	6.64462	0.0413041	-0.120981	0.203589	6.47588	0.518062	-6.28548	0.607914	0.916712	0	0	-0.0883077	-0.249227	0.0726117	6.47588	-1.11701	-5.45018	0.272156	0.816632
ENSMUSG00000015222	NA	microtubule-associated protein 2	protein_coding	17756	P20357	NA	NA	7.46231	7.30346	7.41481	7.43207	6.99599	7.07683	7.13375	7.33345	7.15103	7.11189	7.03642	6.90644	7.35191	7.10728	7.15224	6.87558	6.92774	6.86576	7.07588	6.88258	7.2326	7.08478	6.95395	7.25358	0.0313926	-0.154612	0.217397	7.1301	0.343536	-6.40435	0.733402	0.947607	0	0	-0.169736	-0.35361	0.0141391	7.1301	-1.87896	-4.45506	0.0692175	0.693183
ENSMUSG00000026683	NA	NUF2, NDC80 kinetochore complex component	protein_coding	66977	Q99P69	NA	NA	-1.06591	-1.68675	-2.09891	-0.620236	-2.51491	-2.39236	-2.30599	-0.915431	-1.32498	-1.20073	-1.18929	-0.484157	-1.58109	-1.10982	-1.02789	-2.50905	-1.72193	-1.34627	-2.71319	-2.14563	-0.977618	-1.6329	-1.47762	-0.259991	-0.00776977	-0.904645	0.889105	-1.51261	-0.0176337	-4.94894	0.986039	0.997095	0	0	0.467298	-0.410592	1.34519	-1.51261	1.08348	-4.60105	0.286546	0.824502
ENSMUSG00000026678	NA	regulator of G-protein signaling 5	protein_coding	19737	O08850	NA	NA	5.63519	5.32103	5.50572	5.64776	5.27299	5.13555	4.87934	4.77051	4.79742	4.86283	4.89192	5.26384	5.25997	5.15161	4.76256	4.41322	4.42782	4.72235	5.10608	4.81759	5.34715	5.38177	4.7512	4.85361	0.240823	-0.0422648	0.523911	5.04079	1.73961	-4.82072	0.0924952	0.619053	0	0	-0.506558	-0.778752	-0.234364	5.04079	-3.80561	-0.361237	0.000673466	0.515486
ENSMUSG00000038530	NA	regulator of G-protein signaling 4	protein_coding	19736	NA	NA	NA	6.54423	6.19166	6.59616	5.8742	5.92031	5.7352	5.88788	6.17754	6.81082	6.14174	5.96106	6.38902	6.33813	6.04621	6.10184	6.33151	6.21833	6.05561	6.18293	6.02819	6.13256	6.2689	5.85926	6.38035	-0.0390094	-0.336932	0.258913	6.1739	-0.26952	-6.36077	0.789717	0.958735	0	0	0.0801497	-0.21622	0.376519	6.1739	0.556665	-5.87054	0.582651	0.916944
ENSMUSG00000070532	NA	coiled-coil domain containing 190	protein_coding	78465	Q3URK1	NA	NA	1.38726	0.916592	1.18312	1.21998	0.867559	1.17918	1.5292	1.51753	1.30729	1.05166	1.09829	1.01592	0.70649	1.41673	1.43723	1.34181	0.987022	1.78544	1.67913	0.750534	1.80788	1.26657	1.40991	0.870406	0.0270396	-0.380957	0.435036	1.23886	0.1349	-5.4708	0.893521	0.978619	0	0	0.133214	-0.281681	0.54811	1.23886	0.653551	-5.01576	0.517986	0.898124
ENSMUSG00000026276	NA	septin 2	protein_coding	NA	P42208	NA	NA	-1.9988	-0.529208	0.324297	-0.445149	0.560377	-0.136021	-1.01053	-0.605091	-0.839549	0.642548	-0.232357	0.69034	0.308731	0.520234	0.281438	0.749687	-0.468173	-0.148331	-0.0942802	0.35687	0.329043	0.024214	-0.0991047	0.0224092	-0.125537	-0.783851	0.532777	-0.0748501	-0.388156	-5.16192	0.700425	0.94068	0	0	0.131778	-0.60453	0.868086	-0.0748501	0.364293	-4.88169	0.717992	0.953561
ENSMUSG00000026675	NA	hydroxysteroid (17-beta) dehydrogenase 7	protein_coding	15490	O88736	NA	NA	2.19282	2.42659	1.85951	2.39711	1.64352	2.11719	1.84191	2.3049	2.00654	2.39129	1.68903	1.93345	2.8975	1.81075	2.24945	2.01451	1.63291	2.49108	2.28035	1.96057	2.10537	1.29602	1.89162	2.67521	-0.152847	-0.573035	0.267342	2.08788	-0.740422	-5.42759	0.464345	0.864813	0	0	-0.0866133	-0.506356	0.333129	2.08788	-0.420019	-5.27389	0.677228	0.941056
ENSMUSG00000034066	NA	FERM, RhoGEF and pleckstrin domain protein 2	protein_coding	227377	Q91VS8	NA	NA	3.70919	3.8247	3.51043	3.69936	3.09136	3.48484	3.5722	3.77387	3.65992	3.50947	3.42715	2.99758	3.66013	3.34649	3.7817	4.13275	3.63562	3.89045	3.7392	3.10651	3.10088	3.52153	3.36033	3.32822	-0.367895	-0.654635	-0.0811549	3.536	-2.61158	-3.01963	0.0135173	0.432162	0	0	-0.0708162	-0.355633	0.214	3.536	-0.506099	-5.52975	0.616194	0.924829
ENSMUSG00000060771	NA	testis specific 10	protein_coding	211484	Q6NY15	NA	NA	1.9764	1.71084	2.65597	2.43119	2.00865	2.14507	1.73443	2.04804	1.94804	2.12966	2.12413	2.42548	2.29145	1.91572	2.48747	1.80254	1.08543	1.43663	2.18681	2.01536	2.35188	2.03298	2.39028	2.34434	0.36569	-0.0239537	0.755334	2.06995	1.91035	-4.09697	0.0649201	0.573463	0	0	-0.102673	-0.478813	0.273466	2.06995	-0.555618	-5.23011	0.582266	0.916554
ENSMUSG00000026674	NA	discoidin domain receptor family, member 2	protein_coding	18214	Q62371	NA	NA	3.02961	2.84643	2.46956	2.86436	2.90174	2.84286	2.73044	3.19226	3.0208	3.07375	3.0764	2.59113	3.00741	2.64252	2.85369	2.32022	2.67039	2.38005	3.35904	2.49823	2.3367	2.82148	2.81025	2.98588	0.15932	-0.157971	0.476612	2.80522	1.02207	-5.33812	0.314275	0.80935	0	0	0.111961	-0.189739	0.413661	2.80522	0.75537	-5.27123	0.455452	0.88517
ENSMUSG00000037216	NA	lipoyltransferase 1	protein_coding	623661	Q8VCM4	NA	NA	2.43051	2.64072	2.78595	2.81359	2.25516	2.62259	2.58773	2.1342	2.40476	2.6247	1.94242	2.02318	2.58412	2.66277	2.2751	2.68922	2.64909	2.58308	2.46245	2.92762	1.99362	2.55541	2.59849	2.29211	-0.0969291	-0.397101	0.203242	2.48077	-0.657283	-5.5741	0.515614	0.886244	0	0	-0.311137	-0.615084	-0.00719034	2.48077	-2.08364	-3.74418	0.0451148	0.667407
ENSMUSG00000026277	NA	serine/threonine kinase 25 (yeast)	protein_coding	59041	Q9Z2W1	NA	NA	6.59332	7.00486	6.8603	6.66068	6.92299	6.91015	7.13978	6.93682	6.9182	7.10601	6.9691	6.73943	7.16018	6.90434	6.82549	7.08421	7.21131	7.35967	7.37749	6.92255	6.66738	6.70798	6.83738	7.04847	-0.160428	-0.368192	0.0473356	6.95284	-1.57493	-5.25893	0.125438	0.658694	0	0	0.143652	-0.0651559	0.35246	6.95284	1.40319	-5.13976	0.170512	0.771696
ENSMUSG00000026088	NA	MIT, microtubule interacting and transport, domain containing 1	protein_coding	69028	Q8VDV8	NA	NA	2.52476	2.3063	2.69432	2.23935	2.54192	2.31423	2.2735	2.16181	2.06275	2.53836	2.58744	2.7917	1.9535	2.25942	1.60842	1.09299	1.56632	2.2316	2.0417	2.52365	2.54924	2.50587	2.20795	2.0304	0.50119	0.138193	0.864186	2.23365	2.81039	-2.49223	0.00830432	0.389635	0	0	-0.0316843	-0.355507	0.292139	2.23365	-0.199161	-5.40233	0.843374	0.976647
ENSMUSG00000026278	NA	BCL2-related ovarian killer	protein_coding	51800	O35425	NA	NA	1.94265	2.17505	2.07828	2.30208	1.77577	2.31423	2.19458	2.10605	2.16901	2.27405	2.1411	2.3232	2.23232	1.96547	1.70594	2.45838	1.94395	2.28737	1.9793	2.03317	1.74024	2.51841	1.96422	1.49634	-0.141516	-0.462463	0.179431	2.08838	-0.897509	-5.2952	0.37603	0.830603	0	0	0.0970917	-0.209513	0.403697	2.08838	0.644571	-5.19511	0.523717	0.900711
ENSMUSG00000055567	NA	unc-80, NALCN activator	protein_coding	329178	NA	NA	NA	6.114	6.19824	6.28125	6.41744	6.2395	6.29841	6.09761	6.19351	5.87077	6.01844	6.18524	5.97574	6.38639	6.06535	6.24904	6.55435	5.87053	5.83247	6.0374	5.64662	6.07881	6.0787	5.8533	6.3367	-0.153449	-0.368425	0.0615278	6.11999	-1.4548	-5.36364	0.155609	0.689538	0	0	-0.200929	-0.413781	0.0119236	6.11999	-1.92396	-4.32369	0.0634278	0.687389
ENSMUSG00000103375	NA	predicted gene, 37181	TEC	NA	NA	NA	NA	-1.55134	-1.68675	-3.23642	-1.48697	0.405654	-1.6554	-2.30599	-1.85885	-5.23187	-2.96626	-0.322555	-1.36551	-2.49862	-1.41467	-0.597256	-1.06847	-1.17444	-0.910171	-2.06111	-2.5082	-0.977618	-2.52598	-1.29704	-1.07713	-0.444391	-1.5551	0.666318	-1.72387	-0.814389	-4.77963	0.421333	0.847872	0	0	-0.729924	-1.95015	0.490297	-1.72387	-1.2176	-4.5535	0.232117	0.800092
ENSMUSG00000026087	NA	mitochondrial ribosomal protein L30	protein_coding	107734	Q9D7N6	NA	NA	5.61925	5.69296	5.53375	5.4361	5.63991	5.63062	5.55595	5.57962	5.63618	5.77183	5.60818	5.57329	5.55243	5.69938	5.77329	5.75975	5.77669	5.7318	5.75616	5.8575	5.57939	5.81577	5.50348	5.77433	0.000869602	-0.141576	0.143315	5.66073	0.0124262	-6.35534	0.990161	0.997624	0	0	0.0278346	-0.115743	0.171412	5.66073	0.394607	-5.89347	0.695704	0.948828
ENSMUSG00000026279	NA	THAP domain containing 4	protein_coding	67026	Q6P3Z3	NA	NA	4.63585	4.47854	4.51713	4.24415	4.32339	4.4862	4.53494	4.55054	4.61519	4.47502	4.43921	4.4727	3.92578	4.61551	4.32045	4.46332	4.51574	4.28566	4.21247	4.84305	4.58984	4.5262	4.6883	4.30699	0.174009	-0.0423675	0.390386	4.46109	1.63693	-4.90783	0.111267	0.644006	0	0	0.0670146	-0.146368	0.280397	4.46109	0.639261	-5.62601	0.527121	0.901421
ENSMUSG00000026005	NA	ribulose-5-phosphate-3-epimerase	protein_coding	66646	Q8VEE0	NA	NA	3.62126	3.8247	3.86582	3.79407	2.6261	3.12071	3.70015	3.52552	3.47204	3.8742	2.98534	3.24765	3.55786	3.38356	3.50112	3.01899	2.91302	3.42114	3.55894	2.79819	3.59144	3.57656	3.41315	2.96935	0.00748159	-0.389456	0.404419	3.39004	0.0385684	-5.95234	0.969502	0.99409	0	0	-0.0129594	-0.391721	0.365803	3.39004	-0.0700128	-5.63295	0.94467	0.991013
ENSMUSG00000026670	NA	UDP-N-acetylglucosamine pyrophosphorylase 1	protein_coding	107652	NA	NA	NA	4.56553	4.61984	4.5748	4.64836	4.24949	4.17073	4.55086	4.45613	4.45288	4.55259	4.24485	4.36241	4.37448	4.55721	4.51598	4.19733	4.14559	4.28223	4.47522	4.45758	4.44511	4.61064	4.36536	4.24652	0.0829006	-0.1133	0.279102	4.42174	0.860051	-5.80719	0.396044	0.834994	0	0	-0.033743	-0.226364	0.158878	4.42174	-0.356572	-5.75303	0.72371	0.954615
ENSMUSG00000026280	NA	autophagy related 4B, cysteine peptidase	protein_coding	66615	NA	NA	NA	6.30871	6.21968	6.38893	6.25331	6.19491	6.03344	6.18914	6.32603	6.29805	6.24951	6.16878	6.19994	6.15283	6.26977	6.24337	6.39741	6.04981	6.05059	6.17425	6.22118	6.30144	6.17891	6.15514	6.02191	-0.0189588	-0.161039	0.123121	6.21029	-0.271609	-6.36244	0.787635	0.958735	0	0	0.00491634	-0.136107	0.14594	6.21029	0.0709607	-6.02288	0.943863	0.991013
ENSMUSG00000026281	NA	deoxythymidylate kinase	protein_coding	21915	P97930	NA	NA	3.90591	4.19589	3.99048	3.89113	4.01089	4.08697	4.16088	3.83088	4.07875	4.21762	4.12626	4.21787	4.26956	4.31004	4.12274	4.23627	4.4121	4.22983	4.26572	4.09596	4.0342	3.85895	4.16046	4.09089	-0.175464	-0.352816	0.00188774	4.11668	-2.01382	-4.25532	0.0523455	0.551307	0	0	0.0926354	-0.0871382	0.272409	4.11668	1.04886	-5.24505	0.301957	0.830181
ENSMUSG00000058407	NA	thioredoxin domain containing 9	protein_coding	98258	Q9CQ79	NA	NA	5.33537	5.34498	5.52181	5.42486	5.44343	5.21661	5.57832	5.39273	5.46249	5.35837	5.4773	5.39289	5.39282	5.46149	5.32583	5.36747	5.29958	5.36959	5.51494	5.41661	5.26531	5.48604	5.63994	5.44419	0.093063	-0.0484843	0.23461	5.41387	1.33827	-5.45224	0.190071	0.718867	0	0	0.0639532	-0.0770136	0.20492	5.41387	0.923449	-5.54254	0.36256	0.854481
ENSMUSG00000026667	NA	U2AF homology motif (UHM) kinase 1	protein_coding	16589	P97343	NA	NA	6.14401	6.25712	6.27889	6.40678	5.99684	5.92505	6.15531	6.20102	6.06218	6.02639	6.09666	5.94354	6.15681	5.9465	5.91666	5.95914	5.87741	5.94943	5.94349	5.79623	6.07423	5.99253	6.02435	6.08946	0.0179359	-0.139199	0.17507	6.05083	0.232337	-6.35421	0.817729	0.963063	0	0	-0.0874148	-0.241966	0.0671369	6.05083	-1.15127	-5.38655	0.257996	0.812095
ENSMUSG00000026004	NA	KAT8 regulatory NSL complex subunit 1-like	protein_coding	68691	Q5DTI6	NA	NA	2.90372	3.7498	3.55279	3.29901	3.20521	3.42356	3.412	3.76489	3.50623	3.44313	3.58434	2.94498	3.52867	3.19483	3.42869	3.55088	3.23227	3.25626	3.0531	3.03759	2.95933	3.14644	2.85867	3.4284	-0.282285	-0.564929	0.000358295	3.31103	-2.0329	-4.07303	0.0502744	0.547334	0	0	0.078695	-0.189331	0.346721	3.31103	0.597638	-5.46131	0.554212	0.910439
ENSMUSG00000096964	NA	predicted gene 6345	transcribed_unprocessed_pseudogene	NA	NA	NA	NA	1.41214	1.85122	1.09987	1.84342	1.73302	2.18591	1.5655	1.2089	1.07191	1.80984	2.12413	1.83777	1.68018	1.67778	1.72467	1.73888	1.94395	1.62155	1.44524	2.3065	1.59463	1.88583	1.96422	1.03835	-0.03547	-0.444385	0.373445	1.68189	-0.176561	-5.56805	0.860946	0.972915	0	0	-0.0864785	-0.499007	0.32605	1.68189	-0.426699	-5.18748	0.672404	0.94046
ENSMUSG00000026283	NA	inhibitor of growth family, member 5	protein_coding	66262	Q9D8Y8	NA	NA	3.68898	3.74467	3.84467	3.78092	3.88962	3.88273	3.79492	4.00486	3.74827	3.65139	3.89067	4.01044	3.8956	4.0582	3.727	3.40127	3.92857	3.58586	3.83039	3.68162	3.95685	4.09083	3.80779	4.13233	0.144994	-0.0683168	0.358304	3.83452	1.38358	-5.15871	0.175891	0.707559	0	0	0.0496964	-0.162476	0.261869	3.83452	0.476764	-5.59988	0.636712	0.931774
ENSMUSG00000102752	NA	predicted gene 7694	protein_coding	665574	NA	NA	NA	3.7439	3.8247	4.12289	4.06762	4.01089	4.21415	4.13394	4.0238	3.65383	4.14017	4.2211	4.13307	4.11772	3.99172	4.21508	4.0521	4.29359	3.60793	4.02055	4.39008	4.0389	3.96358	4.10132	3.89906	0.0183739	-0.211485	0.248233	4.0409	0.162707	-6.09443	0.871753	0.974588	0	0	0.0552366	-0.174361	0.284834	4.0409	0.489696	-5.62918	0.627629	0.928872
ENSMUSG00000026083	NA	eukaryotic translation initiation factor 5B	protein_coding	226982	Q05D44	NA	NA	5.77119	5.30368	5.80524	5.69528	5.19442	5.41714	5.06984	5.09624	4.85692	5.055	5.13582	5.71804	4.92297	5.31565	4.70003	4.22082	4.92747	4.94673	5.00007	5.13256	5.47403	5.51137	5.26744	4.76537	0.341581	0.00697635	0.676186	5.1793	2.09986	-4.23403	0.0457399	0.532748	0	0	-0.372831	-0.691177	-0.0544844	5.1793	-2.40902	-3.42373	0.0234891	0.620697
ENSMUSG00000026003	NA	acyl-Coenzyme A dehydrogenase, long-chain	protein_coding	11363	NA	NA	NA	5.21861	4.75364	4.92244	4.69118	5.03419	4.77868	4.98529	5.31953	5.16152	5.02583	4.98417	4.97058	4.90604	5.02632	4.64453	4.68219	4.74881	4.96608	5.23518	5.14899	5.15275	5.17347	4.80902	5.12208	0.27672	0.0844961	0.468943	4.97755	2.93022	-2.49045	0.00614369	0.383279	0	0	0.176194	-0.0143883	0.366777	4.97755	1.88181	-4.29575	0.0688178	0.693183
ENSMUSG00000073609	NA	D-2-hydroxyglutarate dehydrogenase	protein_coding	98314	Q8CIM3	NA	NA	3.22477	3.4739	2.92143	3.18379	2.93983	3.3714	3.412	3.64284	3.51968	3.35927	3.14531	2.57143	3.41626	3.07151	3.57525	3.73617	3.22509	3.3509	3.19713	2.8792	2.95933	2.84159	2.67619	3.1708	-0.434137	-0.743996	-0.124278	3.20271	-2.85188	-2.47129	0.00748638	0.386204	0	0	0.0830203	-0.218294	0.384335	3.20271	0.560831	-5.44773	0.578749	0.915343
ENSMUSG00000093805	NA	galactose-3-O-sulfotransferase 2B	protein_coding	100041596	Q6XQH0	NA	NA	-0.413835	-1.13926	-0.272943	-1.48697	-0.112813	-1.16997	-0.811221	0.113138	-0.839549	0.0693631	-1.02882	-0.659244	-0.810568	-0.858277	-0.796565	-0.924085	-0.136967	-1.9743	-0.876689	-2.5082	-0.581689	-1.24588	-0.629619	0.202981	-0.0114325	-0.819372	0.796507	-0.787166	-0.0288025	-5.03029	0.977198	0.995594	0	0	0.25201	-0.491833	0.995853	-0.787166	0.689612	-4.76908	0.49532	0.893625
ENSMUSG00000099624	NA	predicted gene 7889	unprocessed_pseudogene	NA	NA	NA	NA	-0.100677	-0.632301	-1.31042	-2.40451	-1.2348	-0.704305	-0.721023	-1.16697	-0.476979	-0.333993	-0.521864	-0.755459	-0.913662	-3.18021	-1.02789	-0.458421	-0.898807	-1.18581	0.260815	-1.06763	-1.13808	-1.87391	-1.92508	-3.14752	-0.192654	-1.19672	0.81141	-1.12165	-0.390556	-4.9273	0.698666	0.94068	0	0	0.397023	-0.478191	1.27224	-1.12165	0.923356	-4.67744	0.362608	0.854481
ENSMUSG00000026082	NA	REV1, DNA directed polymerase	protein_coding	56210	Q920Q2	NA	NA	3.44565	3.17887	3.34554	3.434	3.44922	3.35956	3.209	3.08817	2.99213	2.98327	3.11985	3.28441	3.16117	3.22238	3.25268	3.34538	3.26063	2.94565	2.81485	2.93711	3.53268	3.32844	2.96864	3.4524	-0.030134	-0.268036	0.207768	3.21299	-0.257826	-5.89398	0.798162	0.959126	0	0	-0.248381	-0.481184	-0.0155775	3.21299	-2.17168	-3.6484	0.0372617	0.657761
ENSMUSG00000038473	NA	nitric oxide synthase 1 (neuronal) adaptor protein	protein_coding	70729	Q9D3A8	NA	NA	1.59705	1.96154	1.77257	1.75648	1.39198	2.01514	1.43426	2.17542	1.88707	1.45328	1.98064	1.23205	1.9825	1.31805	2.15591	2.7115	1.92636	1.38645	1.86316	1.67313	1.51592	1.07605	1.30199	2.16718	-0.29476	-0.733126	0.143606	1.73899	-1.36867	-4.78135	0.180463	0.711712	0	0	-0.0763298	-0.512282	0.359622	1.73899	-0.356388	-5.22343	0.723847	0.954615
ENSMUSG00000038463	NA	olfactomedin-like 2B	protein_coding	320078	Q3V1G4	NA	NA	2.05747	1.40723	2.25544	1.56512	2.29979	2.19927	1.54747	2.32946	2.20276	2.4866	1.68903	2.0519	1.38673	2.01357	1.89976	2.45838	2.17009	2.60519	1.61901	1.73973	2.22567	2.30329	2.05012	2.43142	-0.00995113	-0.426828	0.406926	2.04144	-0.0485883	-5.66696	0.961544	0.992916	0	0	0.0708481	-0.348965	0.490661	2.04144	0.34351	-5.28494	0.733421	0.954837
ENSMUSG00000051185	NA	family with sequence similarity 174, member A	protein_coding	67698	Q9D3L0	NA	NA	5.02458	5.07327	4.9305	5.02455	4.75855	5.01609	5.05556	4.81031	4.82748	5.09875	4.9044	5.03132	5.25997	5.17294	4.6519	4.88204	5.05032	5.15966	5.05405	4.78642	5.12429	4.88462	4.90896	5.00933	-0.0695745	-0.254551	0.115402	4.97916	-0.765598	-5.97588	0.449424	0.857718	0	0	-0.0159604	-0.200722	0.168801	4.97916	-0.175833	-5.8747	0.861513	0.980808
ENSMUSG00000081051	NA	predicted pseudogene 15427	processed_pseudogene	NA	NA	NA	NA	2.39352	2.50155	2.96913	2.27732	2.17758	2.53047	2.86758	2.24161	2.52968	2.58833	2.85768	2.62018	2.50638	2.66277	2.65312	2.85852	3.02471	2.35417	2.49626	2.88902	2.6262	2.48044	2.4547	2.77373	-0.052144	-0.340585	0.236297	2.59728	-0.367971	-5.74042	0.715274	0.945659	0	0	0.138654	-0.154289	0.431597	2.59728	0.963423	-5.06072	0.34243	0.847191
ENSMUSG00000026663	NA	activating transcription factor 6	protein_coding	226641	F6VAN0	NA	NA	5.52975	5.71544	5.71253	5.6061	5.48428	5.46769	5.73692	5.57706	5.55685	5.68407	5.4823	5.33712	5.97215	5.24522	5.37707	5.2937	5.60208	5.79809	5.64122	5.27597	5.38271	5.30057	5.4172	5.5242	-0.12518	-0.331221	0.0808623	5.53001	-1.23665	-5.58377	0.225056	0.747474	0	0	-0.0233664	-0.226293	0.17956	5.53001	-0.23438	-5.93847	0.816157	0.971092
ENSMUSG00000040710	NA	ST8 alpha-N-acetyl-neuraminide alpha-2,8-sialyltransferase 4	protein_coding	20452	Q64692	NA	NA	1.04957	0.916592	-0.272943	0.868512	0.510624	-0.204734	0.38433	0.549237	0.0535353	0.326521	0.00865113	0.363839	0.521275	-0.644153	-0.125188	-0.79284	0.250056	-0.22428	-0.235143	0.299154	0.44688	0.597399	0.54623	0.363446	0.476219	-0.104634	1.05707	0.231524	1.66881	-4.24602	0.104734	0.636942	0	0	-0.167506	-0.693263	0.358251	0.231524	-0.648504	-4.89155	0.521202	0.900014
ENSMUSG00000053925	NA	predicted gene 9929	processed_transcript	NA	NA	NA	NA	-0.703341	-3.06526	-0.914489	-2.76708	-1.07434	-0.704305	-1.85853	-2.38936	-2.42451	-2.11826	-1.57631	-1.36551	-1.14499	-1.41467	-3.96649	-1.40951	-3.83741	-2.26381	-0.996983	-0.791994	-2.05562	-3.01141	-1.92508	-2.01001	0.545255	-0.596232	1.68674	-1.90789	0.97229	-4.67772	0.338067	0.819886	0	0	-0.410387	-1.46035	0.639574	-1.90789	-0.795587	-4.67728	0.432029	0.876363
ENSMUSG00000026000	NA	LanC (bacterial lantibiotic synthetase component C)-like 1	protein_coding	14768	O89112	NA	NA	5.42365	5.44491	5.14296	5.18795	5.42341	5.37214	5.43241	5.17796	5.31792	5.25194	5.44349	5.41929	5.28928	5.29796	5.31041	5.51094	5.62134	5.52554	5.23016	5.61296	5.43534	5.29328	5.40421	5.36897	-0.0341707	-0.197774	0.129432	5.37244	-0.425138	-6.23047	0.67353	0.936232	0	0	0.0112784	-0.153035	0.175592	5.37244	0.139714	-5.92861	0.889746	0.985021
ENSMUSG00000026659	NA	dual specificity phosphatase 12	protein_coding	80915	Q9D0T2	NA	NA	3.40905	3.21644	3.00008	3.39423	3.40905	3.29258	3.5452	3.1096	3.51297	3.32284	3.44776	3.3724	3.67353	3.41375	2.93639	2.94569	3.11291	3.49404	3.56426	3.07246	3.34051	3.72465	3.54327	3.28878	0.153431	-0.109994	0.416857	3.33927	1.18556	-5.29856	0.244368	0.767905	0	0	0.0997379	-0.161671	0.361147	3.33927	0.776617	-5.34099	0.442985	0.8808
ENSMUSG00000037138	NA	AF4/FMR2 family, member 3	protein_coding	16764	NA	NA	NA	3.07705	3.8051	3.52114	3.75872	3.20521	3.29258	3.75225	3.50411	3.62922	3.59139	3.65694	3.54391	3.8293	3.41375	3.85156	3.34538	3.85143	3.47616	3.51012	3.52679	3.21325	3.14644	3.67348	3.45833	-0.208833	-0.465294	0.0476286	3.5264	-1.65746	-4.72432	0.107022	0.638868	0	0	0.168081	-0.0855754	0.421738	3.5264	1.34878	-4.8479	0.186706	0.781397
ENSMUSG00000085391	NA	predicted gene 16150	antisense	NA	NA	NA	NA	0.650296	0.879598	1.23607	0.868512	1.33595	1.06707	1.22327	1.53874	0.996952	1.45328	1.49143	0.925718	0.960807	1.48655	1.0184	0.987379	1.75754	1.13612	0.66928	0.299154	1.07824	1.32487	1.21541	1.89688	-0.133771	-0.579449	0.311908	1.14573	-0.610951	-5.28885	0.54547	0.896045	0	0	0.262313	-0.17976	0.704386	1.14573	1.2078	-4.66227	0.235817	0.801307
ENSMUSG00000097814	NA	pluripotency-associated noncoding transcript 2	antisense	NA	NA	NA	NA	-0.0319639	0.0390761	1.07101	0.356305	-0.567379	0.414994	0.343107	-0.514893	-0.277671	0.820336	0.337959	0.615378	0.70649	0.475146	0.715334	-0.561515	-0.293086	-0.00746832	0.260815	0.176298	0.657098	0.339087	-0.99219	0.258477	-0.0907828	-0.729736	0.54817	0.180864	-0.289202	-5.18586	0.774258	0.955869	0	0	-0.0141856	-0.632025	0.603654	0.180864	-0.0467348	-4.9867	0.96301	0.994316
ENSMUSG00000048814	NA	LON peptidase N-terminal domain and ring finger 2	protein_coding	381338	NA	NA	NA	6.17522	6.02908	6.25022	6.15391	6.06951	5.96568	6.23986	6.36886	6.16848	6.14069	6.04687	5.90767	5.99812	5.97512	6.26593	6.3547	5.97049	6.02211	5.87873	6.03483	6.00747	6.06594	6.23892	6.0789	-0.046171	-0.212089	0.119747	6.1003	-0.566427	-6.22988	0.574984	0.90876	0	0	0.0384684	-0.126132	0.203068	6.1003	0.475709	-5.90714	0.637455	0.932211
ENSMUSG00000026414	NA	troponin T2, cardiac	protein_coding	21956	P50752	NA	NA	-0.934667	-2.21726	-0.200794	-1.18211	-1.62183	-0.91843	-2.06498	-1.85885	-1.1444	-0.533301	-0.632895	-0.484157	-2.86119	-2.33221	-2.38153	-1.61596	-1.96294	-1.18581	-0.996983	-2.5082	-0.701984	-1.87391	-1.47762	-1.07713	0.646335	-0.2825	1.57517	-1.44871	1.4164	-4.4479	0.166145	0.701725	0	0	0.000200624	-0.794179	0.79458	-1.44871	0.000514071	-4.82195	0.999593	0.999865
ENSMUSG00000026080	NA	carbohydrate sulfotransferase 10	protein_coding	98388	NA	NA	NA	5.84726	5.99598	5.97644	5.95451	5.98664	5.78256	6.24616	6.36886	5.91725	6.25049	6.14584	5.97105	6.03492	5.87779	6.05171	6.14047	6.14986	5.95267	6.05736	5.94947	5.73952	5.86326	5.6316	6.04478	-0.150961	-0.317831	0.0159083	5.99735	-1.84143	-4.7658	0.0746753	0.589882	0	0	0.228406	0.0633519	0.393461	5.99735	2.81675	-2.58951	0.00817377	0.547805
ENSMUSG00000044768	NA	DNA segment, Chr 1, ERATO Doi 622, expressed	protein_coding	52392	Q8VEB3	NA	NA	3.63717	3.35765	3.41032	3.45624	2.84264	3.26108	3.49433	3.41513	3.25597	3.33752	3.22707	3.47667	3.46844	3.74342	3.44573	2.73345	3.29531	2.85629	3.01473	3.27316	3.36317	3.52775	3.30549	3.07359	-0.0166951	-0.308419	0.275029	3.30301	-0.116489	-5.93551	0.90798	0.981455	0	0	0.043214	-0.239768	0.326196	3.30301	0.310837	-5.56733	0.757904	0.958962
ENSMUSG00000026078	NA	phosducin-like 3	protein_coding	68833	Q8BVF2	NA	NA	4.54036	4.41533	4.67408	4.44932	4.26832	4.25949	4.29122	4.24323	4.26199	4.48495	4.18063	4.58746	4.369	4.49363	4.41289	3.90518	4.28671	4.21193	4.26572	4.44433	4.74743	4.4365	4.23571	4.26696	0.108238	-0.103864	0.32034	4.36385	1.03873	-5.63637	0.306576	0.805041	0	0	-0.0925803	-0.301402	0.116242	4.36385	-0.902421	-5.42485	0.373454	0.8598
ENSMUSG00000062209	NA	erb-b2 receptor tyrosine kinase 4	protein_coding	13869	Q61527	NA	NA	3.18923	3.03488	2.96913	3.14324	2.49152	2.89304	2.97942	3.02191	2.68102	2.91638	2.83699	2.9062	3.15482	2.66277	3.14552	2.63197	2.68092	2.71093	2.66433	2.43264	2.79126	2.62666	2.87759	2.92716	-0.119777	-0.390084	0.150529	2.84873	-0.901956	-5.45399	0.373698	0.830603	0	0	-0.0612326	-0.319107	0.196642	2.84873	-0.483327	-5.42245	0.632094	0.930517
ENSMUSG00000103046	NA	predicted gene, 37309	TEC	NA	NA	NA	NA	-3.1363	-2.21726	-0.604149	-0.716451	0.035286	-0.00769697	-0.636134	-0.8044	-2.06194	-2.11826	-1.02882	-0.659244	-0.714353	-0.978572	-3.22952	-0.272008	-1.33491	-1.04142	-0.765657	-1.22809	-0.581689	-2.16341	-0.255224	-0.42505	0.382158	-0.647604	1.41192	-1.12272	0.755394	-4.84492	0.455437	0.860896	0	0	-0.0716392	-1.11064	0.967365	-1.12272	-0.140346	-4.817	0.88925	0.984951
ENSMUSG00000026656	NA	Fc receptor, IgG, low affinity IIb	protein_coding	14130	NA	NA	NA	0.77059	1.29931	0.781504	-0.0198431	1.05277	0.913448	0.300672	0.417993	1.03492	0.978598	0.395674	0.79595	0.481198	0.520234	0.470916	0.987379	0.192341	0.975658	0.0340439	0.750534	0.882979	0.775186	0.107346	0.797343	-0.0503945	-0.543767	0.442978	0.654031	-0.20791	-5.29379	0.836593	0.967113	0	0	-0.151025	-0.617216	0.315167	0.654031	-0.659403	-4.938	0.51427	0.897201
ENSMUSG00000059089	NA	Fc receptor, IgG, low affinity IV	protein_coding	246256	A0A0B4J1G0	NA	NA	1.14168	-0.101786	0.0563642	-1.3265	0.405654	0.627539	0.501369	1.26089	0.440558	0.544701	1.64211	1.07306	0.901306	0.520234	0.677366	0.614335	0.358991	1.07406	2.70346	1.94183	0.0598567	0.394582	1.46098	1.42537	0.673655	-0.0478632	1.39517	0.766584	1.90911	-3.99798	0.0661338	0.578665	0	0	0.786848	-0.0420865	1.61578	0.766584	1.94094	-3.9921	0.0619884	0.682858
ENSMUSG00000026077	NA	neuronal PAS domain protein 2	protein_coding	18143	NA	NA	NA	-0.172826	1.381	0.708441	1.24575	-0.67841	0.741495	1.96929	-0.273885	0.745413	1.89172	0.789338	1.25692	1.15163	0.475146	0.00313654	0.175451	0.13222	0.975658	1.27387	0.0419965	0.0598567	0.339087	0.724018	-0.42505	-0.151774	-0.970037	0.66649	0.605469	-0.378691	-5.21725	0.707565	0.943175	0	0	0.520267	-0.202443	1.24298	0.605469	1.46975	-4.4206	0.151965	0.765434
ENSMUSG00000059498	NA	Fc receptor, IgG, low affinity III	protein_coding	14131	NA	NA	NA	2.52476	2.70557	2.48057	2.60049	2.37122	2.55146	2.31673	3.40938	2.78494	2.85647	3.06754	2.98275	2.46588	2.69262	2.83656	2.51015	2.12453	2.70069	3.36515	3.17228	2.71109	2.74881	3.24849	2.8837	0.470997	0.155652	0.786341	2.75466	3.04019	-2.03588	0.00463744	0.364225	0	0	0.352962	0.035519	0.670406	2.75466	2.26323	-3.4721	0.0304103	0.644251
ENSMUSG00000025997	NA	IKAROS family zinc finger 2	protein_coding	22779	P81183	NA	NA	1.46063	1.48318	2.2682	2.32643	1.33595	1.95341	1.73443	1.95641	1.45463	1.48	1.98064	1.75288	2.03881	1.73627	1.66772	1.80254	1.17754	1.59969	2.07191	0.834192	1.14949	1.67789	1.94641	1.78794	-0.081464	-0.512401	0.349473	1.69488	-0.384786	-5.49362	0.702896	0.941671	0	0	-0.0894991	-0.498617	0.319619	1.69488	-0.445284	-5.205	0.659058	0.937563
ENSMUSG00000026411	NA	transmembrane protein 9	protein_coding	66241	Q9CR23	NA	NA	5.34993	5.41775	5.3342	5.19292	5.57634	5.63062	5.44586	5.34082	5.55848	5.57832	5.4605	5.39429	5.36694	5.55383	5.49908	5.54856	5.68288	5.60724	5.70044	5.67667	5.45657	5.65606	5.61338	5.54945	0.0684575	-0.084368	0.221283	5.50796	0.911785	-5.93038	0.368577	0.828164	0	0	0.0446739	-0.109979	0.199326	5.50796	0.587982	-5.7848	0.560597	0.912642
ENSMUSG00000073702	NA	ribosomal protein L31	protein_coding	114641	P62900	NA	NA	8.72316	8.81761	8.63233	8.56264	8.8188	8.83733	8.78479	8.70874	8.75371	8.96839	8.81278	8.80816	8.63273	8.87066	8.70983	8.71883	8.97162	8.94232	8.68257	8.96833	8.88208	8.81633	8.66441	8.66875	-0.027515	-0.167142	0.112112	8.78154	-0.401114	-6.48476	0.690954	0.939605	0	0	0.0741872	-0.0653415	0.213716	8.78154	1.08226	-5.61318	0.287078	0.824616
ENSMUSG00000040648	NA	diphosphoinositol pentakisphosphate kinase 2	protein_coding	227399	Q6ZQB6	NA	NA	2.64506	2.75747	3.00008	3.47269	2.39883	3.18926	2.47776	2.76714	2.68102	2.94543	2.27014	2.58132	3.26514	2.65268	2.9444	2.11823	2.93078	2.68001	2.95113	1.824	2.95933	2.37402	2.62112	2.82057	-0.183852	-0.580471	0.212767	2.72198	-0.944771	-5.39634	0.35196	0.822189	0	0	-0.308717	-0.69288	0.0754456	2.72198	-1.63786	-4.39127	0.111394	0.728765
ENSMUSG00000026649	NA	cilia and flagella associated protein 126	protein_coding	75472	Q6P8X9	NA	NA	3.61055	3.90513	3.78817	3.68531	3.89932	3.6496	3.72041	3.48237	3.70182	3.75347	3.78664	4.05012	3.62377	3.69508	3.96622	3.73617	4.19785	3.70837	3.93273	3.8163	3.81063	3.79852	3.7003	3.76178	-0.0146306	-0.223494	0.194233	3.78253	-0.142583	-6.04936	0.887498	0.976599	0	0	-0.00295643	-0.212667	0.206754	3.78253	-0.0286955	-5.68947	0.977282	0.997308
ENSMUSG00000053153	NA	sperm associated antigen 16	protein_coding	66722	Q8K450	NA	NA	0.691518	-0.863627	-0.700365	-0.716451	0.655014	0.503803	-0.555964	-0.605091	-0.277671	-2.11826	0.395674	0.452649	-0.11396	-0.858277	0.0632575	0.0411498	0.917481	-0.0761811	0.362098	-0.791994	-0.0962625	-0.288944	-0.026955	0.145266	-0.0900535	-0.826961	0.646854	-0.160921	-0.248745	-5.15405	0.805118	0.960612	0	0	-0.352598	-1.1236	0.418403	-0.160921	-0.930877	-4.70956	0.358761	0.853838
ENSMUSG00000058076	NA	succinate dehydrogenase complex, subunit C, integral membrane protein	protein_coding	66052	Q9CZB0	NA	NA	6.00069	6.18788	6.02333	5.88551	5.93571	5.89766	6.07575	5.87273	6.06906	6.09498	6.05361	6.09262	6.06489	6.08424	5.84889	5.80966	6.18635	6.20425	6.08169	6.23855	6.05928	6.00373	5.86993	6.03587	0.0143987	-0.140238	0.169036	6.0282	0.18953	-6.36897	0.850853	0.970929	0	0	0.0548999	-0.0995716	0.209371	6.0282	0.72342	-5.75571	0.474582	0.888914
ENSMUSG00000026333	NA	gypsy retrotransposon integrase 1	protein_coding	252876	Q8K259	NA	NA	1.53046	1.43299	1.51847	2.003	1.18553	1.2059	1.45375	1.07007	1.53632	1.80984	1.43749	1.83777	1.93878	1.81075	1.45977	1.45178	1.58886	1.55495	1.44524	0.834192	1.87249	1.7856	1.38368	2.0928	-0.0711931	-0.45818	0.315794	1.55169	-0.374463	-5.49189	0.710485	0.944732	0	0	0.0323259	-0.360844	0.425496	1.55169	0.167355	-5.21646	0.868125	0.981581
ENSMUSG00000003134	NA	TBC1 domain family, member 8	protein_coding	54610	Q9Z1A9	NA	NA	5.43128	4.98894	5.39512	5.28588	5.62683	5.35434	4.98529	5.11755	5.23676	5.12226	5.16516	5.30169	4.90794	5.36128	5.37558	5.4625	5.18218	5.05511	5.26163	5.26093	5.30095	5.58776	5.2348	4.99918	0.0513555	-0.154228	0.256939	5.25004	0.508471	-6.17199	0.614548	0.918321	0	0	-0.193839	-0.398465	0.0107863	5.25004	-1.92819	-4.24564	0.0625818	0.683944
ENSMUSG00000026196	NA	BRCA1 associated RING domain 1	protein_coding	12021	O70445	NA	NA	-0.934667	-0.257906	-0.604149	-0.364979	-0.0368638	-2.75493	-0.907436	-1.85885	-0.983939	-0.644333	-0.632895	-2.15401	-3.34662	-3.18021	-2.09202	-0.79284	-0.778513	-1.34627	-2.35062	-0.560668	-0.581689	-0.475357	-1.29704	-0.714556	0.947548	-0.123857	2.01895	-1.23547	1.80018	-4.15681	0.0810952	0.602557	0	0	-0.377717	-1.32248	0.567044	-1.23547	-0.813789	-4.70652	0.421672	0.872038
ENSMUSG00000003135	NA	CCR4-NOT transcription complex, subunit 11	protein_coding	52846	Q9CWN7	NA	NA	5.07218	5.10767	5.21397	5.03012	4.85889	4.80294	4.98696	4.98471	4.7639	5.00758	4.72466	5.05278	4.91359	4.71582	4.70476	4.40641	4.87569	4.81301	4.75907	4.71373	4.812	4.68486	4.74606	4.85136	0.0193498	-0.16149	0.200189	4.85845	0.217796	-6.20397	0.828946	0.965374	0	0	-0.089602	-0.263314	0.0841098	4.85845	-1.04992	-5.37383	0.301478	0.8299
ENSMUSG00000056569	NA	myelin protein zero	protein_coding	17528	NA	NA	NA	3.3459	3.23852	3.33344	2.96084	3.16557	3.52783	3.29798	3.30799	3.36432	3.40181	5.03727	2.97527	3.31729	3.04861	3.13154	3.33106	3.5463	3.22805	3.3529	3.48858	3.27828	3.25538	3.19669	3.22752	0.0345091	-0.407766	0.476784	3.34829	0.16021	-5.93521	0.873926	0.974755	0	0	0.271597	-0.154235	0.697429	3.34829	1.30959	-4.87358	0.201535	0.788559
ENSMUSG00000085894	NA	predicted gene 15832	processed_transcript	NA	NA	NA	NA	-0.934667	-1.4803	-0.429063	-0.716451	-0.464285	-1.16997	-1.12156	-1.85885	-3.6469	-3.70323	-0.884434	-0.255888	-0.176696	0.112576	-1.46399	-1.40951	-0.898807	-2.26381	-1.82011	-0.791994	-2.41819	-0.941021	-0.0991047	-1.38198	-0.244814	-1.22316	0.733532	-1.25909	-0.509345	-4.92745	0.613942	0.918157	0	0	-0.969769	-2.01359	0.0740546	-1.25909	-1.89107	-4.236	0.0675311	0.693183
ENSMUSG00000038370	NA	Purkinje cell protein 4-like 1	protein_coding	66425	Q6W8Q3	NA	NA	5.48062	5.76573	5.30816	5.30745	5.71871	5.60952	5.53893	5.44704	5.65916	5.83787	5.51848	5.2297	5.39012	5.65458	5.65373	5.78754	5.88198	5.62629	5.42124	5.47805	5.60655	5.58329	5.14003	5.64365	-0.184763	-0.390725	0.0211993	5.55368	-1.82597	-4.75559	0.077028	0.592836	0	0	0.0048898	-0.200918	0.210698	5.55368	0.0483611	-5.95959	0.961724	0.994316
ENSMUSG00000048234	NA	ring finger protein 149	protein_coding	67702	Q3U2C5	NA	NA	4.6516	4.05783	4.31048	4.29439	4.0636	4.00567	4.01102	3.71451	4.08328	4.13598	3.97355	3.8023	4.11117	3.95935	3.69885	3.42843	4.06748	4.0996	4.12511	3.26565	3.98634	3.92641	4.08513	3.85474	-0.0222376	-0.300261	0.255786	3.98802	-0.162807	-6.06061	0.871676	0.974588	0	0	-0.285177	-0.54998	-0.0203738	3.98802	-2.19209	-3.68439	0.0356251	0.657761
ENSMUSG00000050967	NA	cellular repressor of E1A-stimulated genes 2	protein_coding	263764	Q8BGC9	NA	NA	2.39352	3.01795	2.50235	2.47542	2.43929	2.59253	2.552	2.57514	2.56903	2.53836	2.78394	1.97902	2.9051	2.67279	2.42009	1.88327	3.04116	2.53781	2.86747	2.37793	2.73446	2.48044	2.14687	2.39474	-0.0869569	-0.427849	0.253935	2.5367	-0.519224	-5.65279	0.607113	0.916712	0	0	-0.0792097	-0.416694	0.258274	2.5367	-0.477741	-5.34733	0.636023	0.931774
ENSMUSG00000097083	NA	RIKEN cDNA D930019O06	antisense	NA	NA	NA	NA	0.156481	-0.863627	-2.09891	-3.98947	-3.7373	-0.91843	-1.12156	-1.31136	-0.839549	-1.20073	-1.02882	-2.15401	-0.714353	-0.547937	-2.38153	-1.22894	-0.898807	-1.34627	-0.876689	-3.73059	-0.470658	-1.87391	-0.629619	-3.14752	-0.607601	-1.77972	0.564518	-1.53975	-1.05517	-4.66686	0.299111	0.80078	0	0	0.61274	-0.575418	1.8009	-1.53975	1.04973	-4.61032	0.301568	0.83001
ENSMUSG00000026335	NA	peptidylglycine alpha-amidating monooxygenase	protein_coding	18484	P97467	NA	NA	9.50697	9.76363	9.52509	9.52241	9.58317	9.4927	9.66957	9.55058	9.6776	9.59679	9.50127	9.47506	9.88811	9.54299	9.70656	9.86347	9.78155	9.76544	9.658	9.73943	9.6241	9.50168	9.70465	9.91396	-0.0671528	-0.200366	0.0660607	9.64812	-1.02609	-6.08784	0.312407	0.8086	0	0	0.0133279	-0.120633	0.147289	9.64812	0.202512	-6.19992	0.840775	0.976647
ENSMUSG00000089782	NA	predicted pseudogene 3531	processed_pseudogene	NA	NA	NA	NA	-0.328946	-0.529208	-1.03478	-0.620236	-0.798704	-0.433003	-0.339153	-0.514893	0.440558	-1.20073	-0.632895	-0.569046	-0.459096	-0.216731	-0.0595992	-0.031	-0.212916	-0.148331	-0.566349	-0.361359	-0.581689	-0.475357	-0.026955	-0.0431791	-0.144666	-0.666793	0.37746	-0.405983	-0.563974	-5.02995	0.576633	0.909228	0	0	0.153253	-0.402949	0.709455	-0.405983	0.560848	-4.81304	0.578737	0.915343
ENSMUSG00000089706	NA	RIKEN cDNA B230216N24 gene	processed_transcript	NA	NA	NA	NA	-0.328946	0.394171	-0.348892	0.0979933	-0.192983	-1.16997	-0.555964	-0.8044	-0.708305	0.138076	0.337959	0.69034	-0.0538395	-0.216731	-0.422169	0.175451	0.508368	-0.0761811	0.0340439	-1.22809	0.0598567	0.024214	-0.340113	0.680303	-0.0928334	-0.735893	0.550226	-0.137742	-0.293846	-5.14337	0.770739	0.955307	0	0	0.110837	-0.548081	0.769755	-0.137742	0.34239	-4.89698	0.734256	0.954837
ENSMUSG00000026192	NA	5-aminoimidazole-4-carboxamide ribonucleotide formyltransferase/IMP cyclohydrolase	protein_coding	108147	Q9CWJ9	NA	NA	6.65714	6.79862	6.76274	6.69849	6.65466	6.5001	6.87053	6.74421	6.99183	6.83496	6.74458	6.80415	6.78858	6.59029	6.81296	6.95768	6.79165	7.00168	6.77551	6.69672	6.63438	6.65641	6.74574	6.5705	-0.142702	-0.282549	-0.00285462	6.7535	-2.07703	-4.40946	0.0457588	0.532748	0	0	0.152881	0.0134646	0.292298	6.7535	2.23207	-3.80931	0.0326042	0.656223
ENSMUSG00000100009	NA	predicted gene 7967	lincRNA	NA	NA	NA	NA	3.05352	3.20153	2.75907	3.18379	3.51378	3.37729	2.74634	2.68389	2.15184	3.02922	3.00402	3.13139	2.8975	3.19483	3.20009	3.82059	2.39141	2.83773	3.35904	2.90845	2.84592	3.25538	3.11932	3.26188	0.0830725	-0.269221	0.435366	3.03866	0.480481	-5.79516	0.634182	0.925336	0	0	-0.377558	-0.736459	-0.0186562	3.03866	-2.14354	-3.67943	0.0398391	0.658638
ENSMUSG00000099686	NA	predicted gene 29460	processed_pseudogene	NA	NA	NA	NA	-0.600248	-1.68675	-2.09891	-1.3265	-1.07434	-0.276884	-1.3731	-0.8044	-0.277671	-2.48083	-2.10683	-1.22112	-2.49862	-0.644153	-1.02789	-1.40951	-0.564388	-3.1118	-0.566349	-0.923238	-3.64058	-0.204055	-1.68407	-0.42505	0.350196	-0.72548	1.42587	-1.33447	0.662669	-4.84972	0.512202	0.885495	0	0	-0.18791	-1.22375	0.84793	-1.33447	-0.369253	-4.78603	0.714327	0.953561
ENSMUSG00000005674	NA	translocase of outer mitochondrial membrane 40-like	protein_coding	641376	Q9CZR3	NA	NA	3.33293	3.60999	3.67288	3.29901	3.18156	3.26108	3.55876	3.59806	3.67803	3.82295	3.39213	3.06252	3.34547	3.41375	3.42296	3.80513	3.55205	3.6878	3.80364	3.64155	3.48526	3.12199	3.26295	3.34754	-0.0837353	-0.345143	0.177672	3.47333	-0.652015	-5.78767	0.518964	0.887096	0	0	0.115979	-0.145015	0.376974	3.47333	0.904516	-5.26838	0.37236	0.859534
ENSMUSG00000067028	NA	contactin associated protein-like 5B	protein_coding	241175	Q0V8T8	NA	NA	0.374661	-0.0296367	-0.200794	0.0979933	0.035286	-0.352832	-0.407865	-0.0674343	-0.373886	-0.764627	0.215102	0.167919	0.807184	0.647614	-0.26605	-0.458421	-0.136967	-0.479537	-0.0942802	-0.791994	-0.271349	-0.475357	-1.29704	0.759375	-0.390875	-1.02455	0.242798	-0.140122	-1.25557	-4.62383	0.2182	0.742437	0	0	-0.182734	-0.79653	0.431062	-0.140122	-0.605985	-4.84555	0.548722	0.909133
ENSMUSG00000082431	NA	thioredoxin peroxidase, pseudogene 1	processed_pseudogene	NA	NA	NA	NA	0.951162	1.12061	0.851045	0.765418	1.18553	1.12421	0.643974	0.850104	-0.839549	1.21961	0.149514	1.10081	0.774394	0.907257	0.379285	0.987379	0.987022	1.07406	0.66928	0.874269	0.705192	0.970443	0.592773	0.085145	-0.201935	-0.701791	0.29792	0.755372	-0.822309	-5.08085	0.416876	0.846274	0	0	-0.432399	-0.926102	0.0613046	0.755372	-1.78273	-4.12738	0.0839477	0.708381
ENSMUSG00000058715	NA	Fc receptor, IgE, high affinity I, gamma polypeptide	protein_coding	14127	P20491	NA	NA	2.75609	2.7161	2.14901	2.27732	2.86261	3.02643	2.95226	2.85434	2.87142	2.72862	3.44093	3.27226	2.20797	2.72187	2.82793	2.86847	2.69137	2.79989	3.97331	3.3604	2.78008	2.98407	3.89394	2.77373	0.628881	0.229562	1.0282	2.90793	3.21515	-1.68978	0.0030946	0.323758	0	0	0.396531	-0.0143599	0.807421	2.90793	1.97016	-3.93895	0.0580277	0.682858
ENSMUSG00000041642	NA	kinesin family member 21B	protein_coding	16565	NA	NA	NA	2.87716	3.27459	3.19988	3.12947	2.86261	3.04134	2.69811	3.13071	2.69295	2.90657	3.34896	3.11107	3.1675	3.00962	2.58297	3.53847	3.12066	2.57189	2.82375	3.21972	3.47836	3.09711	3.19669	2.74488	0.0895398	-0.217823	0.396903	3.03438	0.592969	-5.7283	0.557294	0.901532	0	0	-0.0889225	-0.395073	0.217228	3.03438	-0.591213	-5.39211	0.558456	0.912089
ENSMUSG00000013593	NA	NADH:ubiquinone oxidoreductase core subunit S2	protein_coding	226646	Q91WD5	NA	NA	7.22849	7.38492	7.18586	7.18317	7.28483	7.36494	7.34294	7.37569	7.48731	7.35409	7.34964	7.25287	7.28219	7.33372	7.43918	7.57367	7.60364	7.5108	7.44938	7.61537	7.32496	7.37768	7.39172	7.29812	-0.0463011	-0.180129	0.0875266	7.3748	-0.704227	-6.23986	0.486293	0.875034	0	0	0.0878012	-0.0467173	0.22232	7.3748	1.32857	-5.25815	0.193216	0.785131
ENSMUSG00000047496	NA	ring finger protein 152	protein_coding	320311	Q8BG47	NA	NA	0.0963602	1.32706	-0.00375678	1.45899	-0.112813	0.847105	0.948828	0.113138	0.549493	-0.00278669	0.605892	-0.0588516	1.01795	0.170292	0.229907	0.705966	0.554911	-0.22428	0.0941649	0.176298	0.132006	0.448022	0.396853	-0.611463	-0.319451	-0.945419	0.306518	0.369137	-1.03877	-4.84401	0.306557	0.805041	0	0	-0.245624	-0.823541	0.332293	0.369137	-0.865112	-4.80971	0.3933	0.863665
ENSMUSG00000067017	NA	predicted gene 3608	pseudogene	NA	NA	NA	NA	2.70668	2.88427	2.7948	3.17711	3.02203	2.39772	2.95226	2.73992	3.00175	2.90657	2.81601	3.06252	2.72806	2.25942	2.82793	1.97822	2.58326	2.57189	3.17642	2.70125	2.30584	2.45456	2.88696	2.47892	0.174188	-0.147709	0.496084	2.7256	1.10146	-5.23175	0.278765	0.785568	0	0	0.0872451	-0.208796	0.383287	2.7256	0.599869	-5.35836	0.552742	0.910184
ENSMUSG00000041605	NA	innate immunity activator	protein_coding	67313	NA	NA	NA	0.984715	1.24217	1.09987	1.21998	0.944521	1.03763	1.029	1.53874	1.42634	1.6776	0.990035	0.72641	0.807184	0.687691	1.21673	1.88327	0.987022	0.795086	1.39832	1.60331	0.657098	1.40813	1.73443	0.413199	0.155621	-0.314137	0.62538	1.14619	0.674313	-5.25187	0.504867	0.883937	0	0	0.123123	-0.337533	0.583779	1.14619	0.544039	-5.0557	0.590117	0.920025
ENSMUSG00000097433	NA	predicted gene, 26781	antisense	NA	NA	NA	NA	0.374661	0.394171	0.917388	0.615393	0.405654	0.368452	-0.210828	0.0554224	0.382843	0.642548	0.605892	-0.121587	0.262188	0.225787	0.120973	0.356023	0.727378	0.588635	1.01861	1.19224	0.200719	0.499552	0.805318	-0.945882	0.083144	-0.474774	0.641062	0.395065	0.303339	-5.23997	0.76356	0.954006	0	0	-0.330144	-0.8904	0.230111	0.395065	-1.19946	-4.60517	0.238997	0.803198
ENSMUSG00000056536	NA	phosphatidylinositol glycan anchor biosynthesis, class N	protein_coding	27392	NA	NA	NA	3.52761	3.46768	3.55279	3.65198	3.3747	3.52783	3.58993	3.36255	3.51297	3.70899	3.47479	3.32614	3.46331	3.26936	3.42296	3.0802	3.401	3.0859	3.51563	3.1149	3.42191	3.34262	3.40013	3.55015	0.101309	-0.109144	0.311762	3.42275	0.97985	-5.50448	0.334378	0.819103	0	0	-0.0279222	-0.228601	0.172757	3.42275	-0.283215	-5.60595	0.778803	0.964631
ENSMUSG00000041570	NA	calmodulin regulated spectrin-associated protein family, member 2	protein_coding	67886	Q8C1B1	NA	NA	5.46733	5.66742	5.48673	5.67409	5.49071	5.5482	5.32932	5.40289	5.36525	5.36197	5.58976	5.44658	5.76138	5.10981	5.25349	4.90881	5.2079	5.1874	5.30203	5.10124	5.28126	5.37488	5.11035	5.54108	0.0416615	-0.158833	0.242156	5.37374	0.422961	-6.21304	0.675102	0.936596	0	0	-0.141439	-0.335427	0.0525493	5.37374	-1.48409	-4.93128	0.147392	0.763405
ENSMUSG00000097403	NA	RIKEN cDNA 9230116N13 gene	processed_transcript	NA	NA	NA	NA	1.04957	1.71084	0.464022	1.11207	1.30709	1.25789	0.463401	1.26089	0.322722	0.901636	1.23104	1.56647	1.42948	0.9736	0.677366	0.0411498	0.917481	1.19562	1.01861	1.12739	1.40381	1.0417	0.498136	1.15991	0.142693	-0.360716	0.646101	1.0055	0.576964	-5.26314	0.567928	0.906475	0	0	-0.174428	-0.658171	0.309315	1.0055	-0.733954	-4.95529	0.468224	0.887527
ENSMUSG00000026404	NA	DEAD (Asp-Glu-Ala-Asp) box polypeptide 59	protein_coding	67997	Q9DBN9	NA	NA	2.6762	2.65173	2.01908	2.49703	2.59062	2.541	2.88204	2.60562	2.58191	2.93581	2.65989	2.31137	2.7619	2.45787	2.67255	2.57234	2.97424	3.01335	3.1197	2.63281	2.63864	3.04604	2.41639	2.62331	0.00899111	-0.280976	0.298958	2.66173	0.0631149	-5.82443	0.950061	0.989817	0	0	0.171085	-0.128233	0.470403	2.66173	1.16345	-4.89381	0.253095	0.810215
ENSMUSG00000041498	NA	kinesin family member 14	protein_coding	381293	L0N7N1	NA	NA	-1.06591	-2.21726	-0.700365	-2.115	-1.07434	-2.75493	-2.95806	-0.430004	-2.90994	-1.20073	-1.02882	-1.22112	-2.20912	-2.0427	-3.96649	-3.73144	-1.33491	-1.34627	-1.61365	-3.73059	-0.977618	-3.74838	-1.92508	-0.611463	0.35149	-0.953448	1.65643	-1.95476	0.548265	-4.80579	0.587246	0.911966	0	0	0.0263103	-1.09189	1.14451	-1.95476	0.0478932	-4.78159	0.962094	0.994316
ENSMUSG00000041483	NA	zinc finger protein 281	protein_coding	226442	Q99LI5	NA	NA	3.05352	2.60716	3.34554	3.46174	2.9304	2.541	2.80064	2.92049	2.20276	2.576	2.97591	3.58378	3.28274	2.87724	2.68217	1.69483	2.53763	2.63773	3.06066	2.2769	2.58824	2.7804	2.96864	2.78322	0.108291	-0.350095	0.566677	2.79872	0.483283	-5.70217	0.632543	0.924718	0	0	-0.130599	-0.558733	0.297535	2.79872	-0.624023	-5.35359	0.537516	0.904892
ENSMUSG00000026398	NA	nuclear receptor subfamily 5, group A, member 2	protein_coding	26424	P45448	NA	NA	0.951162	-0.529208	0.670473	1.11207	0.906553	0.368452	1.22327	0.323356	0.382843	-1.20073	0.00865113	0.79595	1.71515	0.0524554	0.425828	-0.561515	0.460274	0.756091	1.07937	-0.106102	0.0598567	-0.379142	0.170082	1.18877	-0.149477	-0.912285	0.61333	0.411415	-0.39948	-5.21007	0.692249	0.939605	0	0	-0.267827	-1.01892	0.483264	0.411415	-0.726937	-4.86499	0.47266	0.887923
ENSMUSG00000026074	NA	mitogen-activated protein kinase kinase kinase kinase 4	protein_coding	26921	NA	NA	NA	6.24351	6.19448	6.30158	6.34555	6.19491	6.28281	6.15902	6.46551	6.14372	6.23684	6.19238	6.26192	6.30048	6.09359	6.20552	6.22905	6.32036	6.11653	6.25794	6.15358	6.18967	6.18187	5.84971	6.44905	-0.0298786	-0.185155	0.125398	6.22373	-0.391672	-6.32354	0.69785	0.940384	0	0	-0.0171217	-0.171179	0.136935	6.22373	-0.226221	-6.00173	0.822442	0.972118
ENSMUSG00000026319	NA	RAB11 binding and LisH domain, coiled-coil and HEAT repeat containing	protein_coding	227446	NA	NA	NA	3.87493	4.07019	4.26343	4.54321	4.12688	4.24989	3.84006	3.89398	3.69591	3.91883	4.26821	4.18908	4.26662	4.34179	4.22169	3.49417	3.60277	4.04403	4.22261	3.69846	4.08052	4.01318	3.84671	4.65338	0.085471	-0.222276	0.393218	4.05919	0.566723	-5.94738	0.575033	0.90876	0	0	-0.224848	-0.528258	0.0785625	4.05919	-1.51218	-4.727	0.140741	0.755769
ENSMUSG00000026073	NA	interleukin 1 receptor, type II	protein_coding	16178	P27931	NA	NA	2.13423	1.35428	1.89287	1.45899	2.75988	2.31423	2.36901	2.55445	2.21934	2.06054	2.79471	2.77458	2.40291	2.0753	2.041	2.32022	2.7822	2.30098	2.71307	2.29177	1.99362	1.80621	1.83466	3.04231	-0.0196682	-0.45034	0.411004	2.26214	-0.0930554	-5.71802	0.926445	0.98648	0	0	0.492747	0.0561017	0.929393	2.26214	2.29942	-3.41627	0.0282155	0.631922
ENSMUSG00000097899	NA	predicted gene, 16894	antisense	NA	NA	NA	NA	-0.248775	0.495454	-0.700365	-0.0825789	0.169587	0.414994	0.773742	0.549237	0.259986	-0.0787355	0.653986	0.761599	0.11281	-0.0102804	0.331191	0.516488	0.508368	0.347627	0.854494	0.913263	0.502375	0.158515	-0.0991047	0.507836	0.184484	-0.301569	0.670538	0.317155	0.772579	-5.04282	0.445338	0.857231	0	0	0.513001	0.0111908	1.01481	0.317155	2.08088	-3.87836	0.0453829	0.667407
ENSMUSG00000026321	NA	tumor necrosis factor receptor superfamily, member 11a, NFKB activator	protein_coding	21934	O35305	NA	NA	-0.0319639	0.0390761	-0.00375678	-0.28903	-0.36807	-0.0704327	-0.339153	-0.0674343	0.259986	-0.158906	-0.521864	-1.22112	-0.383147	0.764653	-0.693471	-0.458421	-0.778513	-0.910171	-0.0942802	-0.186272	-1.31865	0.158515	-0.629619	-0.340161	0.0154447	-0.621652	0.652542	-0.318426	0.0493447	-5.11282	0.960946	0.992773	0	0	-0.243754	-0.844941	0.357434	-0.318426	-0.825294	-4.75636	0.415205	0.871397
ENSMUSG00000099843	NA	predicted gene 7160	lincRNA	NA	NA	NA	NA	0.731596	0.721336	0.816694	1.11207	0.510624	0.587461	0.38433	0.948507	0.322722	0.7779	0.653986	0.925718	0.00387603	1.03703	0.0632575	0.749687	1.02057	0.294187	0.66928	0.988225	0.657098	1.1424	1.40991	0.797343	0.431766	-0.012803	0.876336	0.721908	1.97686	-3.88656	0.0565685	0.557338	0	0	-0.0811166	-0.522975	0.360742	0.721908	-0.373675	-5.02755	0.711066	0.953561
ENSMUSG00000051951	NA	X-linked Kx blood group related 4	protein_coding	497097	Q5GH67	NA	NA	2.81323	1.90743	2.70375	2.45347	2.41244	2.63247	1.92807	2.76714	2.36059	2.39129	2.49804	2.09392	2.48627	2.63229	2.39691	2.4715	1.97851	2.06611	2.28035	2.45923	2.50916	2.30329	2.01637	2.5021	-0.000432159	-0.330949	0.330085	2.37767	-0.00266144	-5.73215	0.997893	0.999607	0	0	-0.169409	-0.490403	0.151586	2.37767	-1.07425	-4.94724	0.2906	0.824692
ENSMUSG00000026072	NA	interleukin 1 receptor, type I	protein_coding	16177	P13504	NA	NA	3.05352	3.66538	2.73167	2.79626	4.07648	3.69274	3.7834	3.42655	2.87142	3.29301	3.83959	3.54895	3.78883	3.21554	3.68934	3.04554	3.45108	3.62966	3.25094	2.75591	3.40016	3.11375	2.82981	3.57768	-0.32212	-0.747651	0.103411	3.3553	-1.55259	-4.83656	0.132068	0.665475	0	0	0.155959	-0.256125	0.568043	3.3553	0.776241	-5.35165	0.444298	0.881385
ENSMUSG00000025902	NA	SRY (sex determining region Y)-box 17	protein_coding	20671	Q61473	NA	NA	-1.37077	-0.632301	-2.75099	-0.930576	-1.07434	-0.91843	-1.67795	-1.6524	-0.476979	-1.82876	-0.322555	-0.484157	-1.42062	-0.0758687	-1.30352	-0.106949	-2.61501	-1.52684	-2.35062	0.239033	-0.977618	-1.24588	-0.99219	-2.29952	-0.119492	-1.09244	0.853452	-1.19983	-0.249987	-4.97168	0.804167	0.960429	0	0	0.19235	-0.759688	1.14439	-1.19983	0.411249	-4.788	0.683582	0.944158
ENSMUSG00000038866	NA	zinc finger, CCHC domain containing 2	protein_coding	227449	Q69ZB8	NA	NA	3.90152	3.59865	3.83182	4.02362	3.75188	3.77087	3.88024	3.69574	3.77656	3.62769	4.04292	4.03582	3.73872	3.90088	3.81705	4.00778	3.53473	3.26323	3.61645	3.96289	3.72574	4.10337	4.07697	3.77611	0.163814	-0.0730968	0.400724	3.81089	1.40745	-5.11954	0.16876	0.702929	0	0	0.0298625	-0.203377	0.263102	3.81089	0.26061	-5.67279	0.796033	0.967202
ENSMUSG00000044340	NA	PH domain and leucine rich repeat protein phosphatase 1	protein_coding	98432	Q8CHE4	NA	NA	4.61457	4.6531	4.62777	4.62892	4.33058	4.28477	4.38051	4.59932	4.45638	4.22948	4.3653	4.29195	4.38809	4.18262	4.15072	4.28537	4.13796	4.2047	4.17468	4.30466	4.49042	4.1363	4.26834	4.41167	0.0696171	-0.115183	0.254417	4.35826	0.766799	-5.85842	0.44872	0.857576	0	0	-0.135793	-0.312986	0.0413999	4.35826	-1.55991	-4.71274	0.128441	0.744978
ENSMUSG00000057329	NA	B cell leukemia/lymphoma 2	protein_coding	12043	P10417	NA	NA	3.53895	3.34413	4.03598	3.91942	3.44261	3.55925	3.2261	3.4603	3.23981	2.86663	3.09394	2.82535	3.32297	3.37131	3.05957	2.26103	2.77239	2.68001	3.29644	3.01983	3.40745	3.19414	3.48894	3.17801	0.334383	0.00909504	0.659671	3.23352	2.09239	-3.95037	0.0442728	0.529398	0	0	-0.526056	-0.828063	-0.224049	3.23352	-3.54554	-0.95966	0.00121041	0.539653
ENSMUSG00000033845	NA	mitochondrial ribosomal protein L15	protein_coding	27395	Q9CPR5	NA	NA	4.59298	4.67755	4.67408	4.7908	4.65358	4.53179	4.9428	4.35808	4.67953	4.63514	4.48978	4.70058	4.34965	4.79134	4.52937	4.55858	4.70304	4.50731	4.4553	4.95707	4.72428	4.62521	4.7512	4.45388	0.0861055	-0.113014	0.285225	4.63054	0.880207	-5.8275	0.385192	0.832776	0	0	-0.0141039	-0.211052	0.182844	4.63054	-0.145765	-5.83254	0.885004	0.984692
ENSMUSG00000009905	NA	3-ketodihydrosphingosine reductase	protein_coding	70750	Q6GV12	NA	NA	3.07705	3.06814	3.16617	2.97631	2.90174	2.8848	3.03224	2.66471	2.43347	2.76166	3.01327	3.01955	3.06277	3.27594	2.78394	2.44515	2.64909	2.27363	2.48508	2.41915	2.71109	3.29966	2.83949	2.43142	-0.0689574	-0.394789	0.256874	2.81981	-0.430779	-5.73404	0.669465	0.935135	0	0	-0.180337	-0.487858	0.127183	2.81981	-1.19366	-4.9179	0.241229	0.80363
ENSMUSG00000009907	NA	vacuolar protein sorting 4B	protein_coding	20479	P46467	NA	NA	5.22564	5.08956	5.27692	5.45278	5.22559	5.15967	5.2381	5.34384	5.11575	5.11589	5.29784	5.07918	5.35451	5.1957	5.14985	4.80384	5.03399	5.33362	5.33198	4.9848	5.21843	5.17743	5.37122	5.29957	0.0828154	-0.0960569	0.261688	5.20315	0.942401	-5.85593	0.352921	0.823175	0	0	-0.0403405	-0.21756	0.136879	5.20315	-0.463337	-5.82094	0.646202	0.934049
ENSMUSG00000026070	NA	interleukin 18 receptor 1	protein_coding	16182	Q61098	NA	NA	-0.934667	-1.92776	-1.16603	-0.819544	-2.51491	-1.6554	-1.01053	-1.16697	-0.708305	-5.28819	-1.02882	-1.08988	-2.49862	-2.33221	-1.64456	-2.50905	-1.51548	-0.575752	-0.765657	-2.14563	-1.76611	-0.941021	-1.13658	-2.01001	0.402054	-0.728677	1.53278	-1.63132	0.723756	-4.80379	0.474379	0.869537	0	0	-0.183196	-1.29096	0.924566	-1.63132	-0.336617	-4.76571	0.738563	0.954969
ENSMUSG00000026395	NA	protein tyrosine phosphatase, receptor type, C	protein_coding	19264	P06800	NA	NA	1.22827	1.53167	1.20984	1.36808	1.47215	1.53575	1.45375	1.45194	1.07191	1.34117	1.64211	1.83777	1.27397	1.15608	1.10676	1.31295	0.80645	1.38645	2.21416	1.16018	1.59463	0.933448	1.87288	1.47307	0.38036	-0.0119181	0.772638	1.39314	1.97364	-3.92712	0.0569504	0.55999	0	0	0.0901081	-0.289205	0.469421	1.39314	0.483541	-5.12692	0.631945	0.930517
ENSMUSG00000026068	NA	interleukin 18 receptor accessory protein	protein_coding	16174	Q9Z2B1	NA	NA	-1.55134	-2.21726	-2.38842	-0.445149	-1.2348	-2.39236	-0.907436	-1.03573	-2.06194	-2.96626	-1.57631	-1.52598	-1.42062	-0.978572	-1.46399	-1.40951	-3.83741	-2.62638	-0.235143	-1.06763	0.132006	-0.475357	-0.430311	-1.22152	1.38249	0.482182	2.28279	-1.47239	3.12564	-2.7757	0.00371599	0.342936	1	0	0.0759552	-0.894751	1.04666	-1.47239	0.159271	-4.77415	0.874438	0.982261
ENSMUSG00000060244	NA	Aly/REF export factor 2	protein_coding	56009	NA	NA	NA	1.41214	1.05575	0.274544	1.08378	0.405654	0.546239	1.39445	1.4294	1.36805	1.15475	1.40975	1.64395	0.774394	1.12722	0.987706	1.42506	1.02057	0.795086	0.456735	1.2236	1.40381	1.10961	0.919274	0.461293	-0.10374	-0.533223	0.325744	1.03678	-0.491662	-5.30371	0.626253	0.922824	0	0	0.61317	0.200893	1.02545	1.03678	3.02732	-2.49455	0.00479362	0.539653
ENSMUSG00000025903	NA	lysophospholipase 1	protein_coding	18777	P97823	NA	NA	3.90152	3.91887	3.98662	3.91942	3.45581	3.15539	3.10803	3.2577	3.28777	3.70899	2.93757	3.51842	3.81325	3.72428	3.20009	2.79734	3.32918	3.33114	3.70587	2.90845	3.76598	3.17841	3.71089	3.85923	0.147852	-0.220065	0.515769	3.47834	0.821135	-5.6596	0.418126	0.846671	0	0	-0.423272	-0.783338	-0.0632059	3.47834	-2.40201	-3.27994	0.0227847	0.620697
ENSMUSG00000026062	NA	solute carrier family 9 (sodium/hydrogen exchanger), member 2	protein_coding	226999	NA	NA	NA	3.95751	4.07429	3.74315	3.71328	3.71391	4.01325	4.08477	4.08276	4.20484	3.85902	4.02475	3.70171	4.11445	3.89661	4.12979	3.6407	3.84676	3.6774	4.03596	3.74244	3.9318	3.57656	3.984	3.79968	-0.044852	-0.268106	0.178402	3.89789	-0.408931	-5.9882	0.685265	0.939605	0	0	0.121825	-0.0965881	0.340239	3.89789	1.13534	-5.1408	0.264514	0.814015
ENSMUSG00000073601	NA	serine (or cysteine) peptidase inhibitor, clade B, member 3C	protein_coding	381286	NA	NA	NA	-2.65087	-1.29973	-2.09891	-1.66754	-2.15234	-0.433003	-2.95806	-2.75193	-0.708305	-1.82876	-1.18929	-1.36551	-2.20912	-0.29268	-2.09202	-0.187119	-1.96294	-5.43373	-5.52054	-0.671699	-0.470658	-2.16341	-0.340113	-0.259991	0.418406	-1.23676	2.07357	-1.77951	0.518276	-4.8528	0.608418	0.916712	0	0	-0.151241	-1.77262	1.47014	-1.77951	-0.191244	-4.7677	0.849742	0.978037
ENSMUSG00000084189	NA	predicted gene 8089	unprocessed_pseudogene	NA	NA	NA	NA	-1.9988	-0.632301	-0.272943	-1.05087	-0.929949	-1.6554	-0.721023	-0.915431	-2.06194	-1.04026	-1.36986	-1.52598	0.11281	-1.80169	-0.26605	-0.79284	-1.51548	-1.04142	-0.765657	-1.06763	-1.76611	-1.6329	-0.860945	-0.515248	-0.220208	-0.985841	0.545426	-1.087	-0.585436	-4.92012	0.562287	0.903532	0	0	-0.153818	-0.947124	0.639489	-1.087	-0.394668	-4.79009	0.695659	0.948828
ENSMUSG00000041945	NA	major facilitator superfamily domain containing 9	protein_coding	211798	Q8C0T7	NA	NA	-1.75779	-1.13926	-0.700365	-0.930576	-0.798704	-0.00769697	-0.811221	-0.273885	-0.588011	-1.04026	-0.521864	-1.70655	-1.76166	-0.0102804	-0.597256	-1.85697	-0.136967	-0.678846	-0.476151	-0.923238	-0.581689	-1.87391	-3.06258	-1.56255	-0.571212	-1.45819	0.315762	-0.991595	-1.31085	-4.52636	0.199069	0.725579	0	0	0.0432477	-0.772315	0.858811	-0.991595	0.107938	-4.84766	0.914707	0.989032
ENSMUSG00000026393	NA	NIMA (never in mitosis gene a)-related expressed kinase 7	protein_coding	59125	Q9ES74	NA	NA	5.99761	5.90341	5.95588	6.1325	5.69663	5.69451	5.72794	6.00152	5.7332	5.86346	5.73936	5.78156	6.03579	5.84161	5.60905	4.9908	5.639	5.60998	5.93324	5.38228	5.61759	5.5516	5.48354	5.81307	0.00541579	-0.236511	0.247343	5.73896	0.0456856	-6.34476	0.963858	0.993175	0	0	-0.0897499	-0.325046	0.145546	5.73896	-0.778434	-5.70183	0.442307	0.8808
ENSMUSG00000026327	NA	serine (or cysteine) peptidase inhibitor, clade B (ovalbumin), member 11	protein_coding	66957	Q9CQV3	NA	NA	0.731596	-0.342795	0.0563642	0.356305	-0.929949	0.546239	0.211863	0.222072	-0.476979	0.734179	0.337959	0.317297	0.00387603	-0.747246	-1.85101	-0.362206	-0.468173	0.294187	-0.0286919	-1.40866	-0.581689	-0.941021	-0.430311	0.797343	0.119648	-0.663255	0.902551	-0.164977	0.311074	-5.06991	0.757725	0.95128	0	0	0.137499	-0.514318	0.789316	-0.164977	0.42938	-4.92577	0.670472	0.94023
ENSMUSG00000079588	NA	transmembrane protein 182	protein_coding	381339	B2RVY9	NA	NA	-1.55134	0.1674	-1.31042	-1.3265	0.350159	-1.03872	-0.907436	-0.8044	-0.187473	-1.3813	-1.57631	-1.36551	-1.76166	-1.25421	-0.796565	-2.14648	-3.83741	-1.73329	-1.12823	0.299154	-0.701984	-1.87391	-1.13658	-0.825588	0.999523	0.0319807	1.96707	-1.15952	2.10276	-3.88668	0.0432942	0.527929	0	0	-0.223083	-1.06278	0.616613	-1.15952	-0.54077	-4.78551	0.592343	0.920589
ENSMUSG00000033813	NA	transcription elongation factor A (SII) 1	protein_coding	21399	P10711	NA	NA	4.83294	4.6613	4.88977	4.86747	4.34129	4.27534	4.60636	4.40794	4.63387	4.58679	4.46976	4.58991	4.74614	4.55179	4.11211	3.70874	4.24829	4.66824	4.74741	4.12946	4.64636	4.53857	4.39193	4.48911	0.143659	-0.140303	0.427622	4.50587	1.03217	-5.65484	0.310047	0.808032	0	0	-0.0985401	-0.371782	0.174702	4.50587	-0.735774	-5.58153	0.467447	0.887517
ENSMUSG00000026193	NA	fibronectin 1	protein_coding	14268	P11276	NA	NA	2.23526	2.04744	2.31817	2.41992	2.45252	2.2515	2.09877	2.49056	2.55604	2.91638	2.62412	2.34656	2.33708	1.93249	2.31273	2.57234	2.10901	2.36717	2.13051	2.54863	1.78568	1.92405	1.7954	2.13789	-0.212146	-0.527637	0.103345	2.27959	-1.36872	-4.85696	0.180446	0.711712	0	0	0.194756	-0.0980491	0.487561	2.27959	1.35388	-4.6772	0.18509	0.781397
ENSMUSG00000002459	NA	regulator of G-protein signaling 20	protein_coding	58175	Q9QZB1	NA	NA	0.564139	1.18267	0.851045	1.11207	0.655014	0.666533	0.804438	0.59046	1.53632	0.2664	0.504609	0.69034	0.870609	0.764653	1.34337	1.47801	0.64372	0.674791	0.819305	0.750534	0.882979	0.970443	0.681582	0.759375	-0.149165	-0.568978	0.270649	0.835975	-0.723231	-5.16983	0.474697	0.869572	0	0	-0.113334	-0.540122	0.313454	0.835975	-0.540525	-4.99247	0.59251	0.920589
ENSMUSG00000102123	NA	predicted gene 4319	lincRNA	NA	NA	NA	NA	-0.703341	-0.632301	-1.16603	-0.0825789	0.981515	-0.704305	0.710316	0.815752	-0.277671	-1.3813	0.00865113	0.536307	0.214094	0.279226	0.470916	-0.362206	0.952671	-0.678846	0.260815	-0.671699	-1.52511	0.158515	-1.13658	1.2448	-0.398546	-1.24169	0.444602	-0.112016	-0.962828	-4.85118	0.342853	0.820436	0	0	0.539072	-0.314473	1.39262	-0.112016	1.28645	-4.52923	0.207513	0.792129
ENSMUSG00000039395	NA	melanoregulin	protein_coding	381269	Q6NVG5	NA	NA	2.63453	2.34752	2.37829	2.37394	2.19343	2.23861	2.04836	2.04804	1.928	2.19563	2.07198	2.34656	2.14523	2.27265	1.39106	1.64938	2.09333	2.18832	2.31866	1.45263	2.14078	2.19804	2.41639	1.73023	0.0857614	-0.259417	0.43094	2.11673	0.505726	-5.53484	0.616452	0.919188	0	0	-0.251899	-0.572765	0.0689672	2.11673	-1.59797	-4.38396	0.1197	0.739507
ENSMUSG00000079283	NA	RIKEN cDNA 2310009B15 gene	protein_coding	69549	NA	NA	NA	3.60517	3.57571	3.599	3.12254	3.57558	3.84498	3.50371	3.63301	3.30341	3.89421	3.66869	3.52355	3.03535	3.81754	3.70829	3.63488	3.91079	3.48215	3.52111	3.61222	3.82702	3.59444	3.57839	3.54458	0.0193202	-0.241166	0.279806	3.58818	0.150972	-6.00578	0.880929	0.974896	0	0	0.0328318	-0.227335	0.292998	3.58818	0.256869	-5.62489	0.798895	0.967403
ENSMUSG00000026315	NA	serine (or cysteine) peptidase inhibitor, clade B, member 8	protein_coding	20725	O08800	NA	NA	1.79916	1.55533	1.69904	1.75648	0.981515	1.61762	1.54747	2.20226	1.94804	2.27405	1.61807	1.83777	2.27982	1.21211	2.14203	2.10145	2.02884	1.89718	1.84578	0.792969	1.40381	1.60918	1.53436	1.93144	-0.413546	-0.822133	-0.00495867	1.73399	-2.06019	-3.82623	0.0474386	0.539376	0	0	0.31448	-0.0873152	0.716275	1.73399	1.59315	-4.34734	0.120781	0.739507
ENSMUSG00000102365	NA	predicted gene, 37045	TEC	NA	NA	NA	NA	-0.600248	-2.21726	-0.604149	-0.364979	0.103999	-0.91843	0.0159424	-0.605091	-2.06194	-1.58775	-1.18929	-0.969584	-0.459096	-0.144581	-0.796565	-2.99447	-1.03005	-0.389339	-0.566349	-0.791994	-0.977618	-0.379142	-0.526526	-0.945882	0.23805	-0.608605	1.08471	-0.875017	0.572307	-4.94517	0.571041	0.907226	0	0	-0.240979	-1.09726	0.615306	-0.875017	-0.572833	-4.77785	0.570689	0.913595
ENSMUSG00000060679	NA	mitochondrial ribosomal protein S9	protein_coding	69527	Q9D7N3	NA	NA	4.35715	4.3219	4.08731	4.11032	4.6735	4.50246	4.37029	4.42513	4.46336	4.50785	4.65251	4.46738	4.34965	4.48513	4.39837	4.25535	4.5649	4.46864	4.41756	4.65455	4.79821	4.51997	4.34511	4.54318	0.122189	-0.0695582	0.313937	4.44749	1.29709	-5.37456	0.203707	0.730058	0	0	0.139473	-0.0534496	0.332397	4.44749	1.47155	-4.82407	0.150733	0.765434
ENSMUSG00000004707	NA	lymphocyte antigen 9	protein_coding	17085	Q01965	NA	NA	-0.100677	0.104664	-0.700365	-1.48697	-0.192983	0.270604	0.643974	0.417993	-0.708305	-1.58775	-0.0672977	0.0012694	-1.42062	-2.33221	0.379285	-0.106949	-1.33491	-0.910171	0.410192	0.517335	0.705192	-0.809776	-0.0991047	-0.714556	0.957745	0.0816215	1.83387	-0.380089	2.22511	-3.63282	0.0331126	0.496137	0	0	0.211219	-0.603588	1.02603	-0.380089	0.527649	-4.84823	0.601317	0.922535
ENSMUSG00000026189	NA	peroxisomal trans-2-enoyl-CoA reductase	protein_coding	111175	Q99MZ7	NA	NA	3.77779	3.69762	3.54232	3.45624	4.03309	3.80622	3.88384	3.77833	3.8207	3.69195	3.72043	3.99204	3.57224	3.78558	3.82141	3.80513	4.01017	3.79268	3.7392	4.00412	3.81611	3.78301	3.984	4.00831	0.0950135	-0.104262	0.294289	3.80511	0.970505	-5.61285	0.338942	0.820363	0	0	0.107169	-0.0937228	0.30806	3.80511	1.08586	-5.16302	0.285507	0.824392
ENSMUSG00000041907	NA	G protein-coupled receptor 45	protein_coding	93690	Q9EQQ4	NA	NA	1.0175	0.445701	1.01151	0.615393	0.035286	0.627539	0.742377	0.744493	0.876658	0.861558	1.0631	1.20674	1.09964	0.520234	1.13505	0.749687	1.02057	1.00921	1.34982	-0.271161	0.751734	0.68903	0.681582	0.461293	-0.305154	-0.761896	0.151588	0.768523	-1.35993	-4.63286	0.183186	0.713495	0	0	0.273955	-0.17554	0.723451	0.768523	1.24057	-4.60401	0.223621	0.79693
ENSMUSG00000026188	NA	transmembrane protein 169	protein_coding	271711	Q8BG50	NA	NA	2.35555	2.15971	2.35454	2.67823	2.77049	2.3506	2.4682	2.44634	2.09905	2.44652	2.44435	2.53122	2.71947	2.69262	2.5413	2.51015	2.27112	2.46713	2.18681	2.40554	2.72282	2.61503	2.11534	2.23792	-0.167771	-0.440652	0.105109	2.44125	-1.25145	-5.04866	0.21968	0.743741	0	0	-0.0291552	-0.301032	0.242722	2.44125	-0.218279	-5.4002	0.828573	0.973791
ENSMUSG00000026187	NA	X-ray repair complementing defective repair in Chinese hamster cells 5	protein_coding	22596	P27641	NA	NA	5.03262	4.89937	4.87732	5.11993	4.67067	4.715	4.83914	4.91137	4.83018	4.96092	4.67016	4.77565	5.00476	4.82317	4.82032	4.26291	4.66111	4.91167	4.80026	4.69986	4.92547	4.78431	4.52389	4.98691	0.0324665	-0.177516	0.242449	4.81279	0.314716	-6.1812	0.754983	0.950704	0	0	-0.0559929	-0.261681	0.149695	4.81279	-0.554104	-5.72929	0.58329	0.917048
ENSMUSG00000039372	NA	membrane-associated ring finger (C3HC4) 4	protein_coding	381270	Q80TE3	NA	NA	4.27139	4.60008	4.61033	4.42979	4.53727	4.20755	4.61504	4.53479	4.58031	4.562	4.64954	4.93442	4.51509	4.37898	4.76483	4.72663	4.60692	4.25801	4.11063	4.38315	4.48009	4.5262	4.43408	4.45388	-0.146222	-0.349205	0.0567621	4.50712	-1.46628	-5.15419	0.152154	0.686203	0	0	0.208166	0.00922627	0.407105	4.50712	2.12988	-3.83583	0.0408242	0.658638
ENSMUSG00000033793	NA	ATPase, H+ transporting, lysosomal V1 subunit H	protein_coding	108664	Q8BVE3	NA	NA	6.5631	6.59545	6.48434	6.48593	6.31391	6.15496	6.58137	6.24766	6.52177	6.57638	6.3375	6.47766	6.57373	6.38166	6.34223	6.13016	6.40854	6.62257	6.40167	6.18976	6.28571	6.38134	6.44403	6.25635	-0.0844575	-0.254504	0.0855885	6.40657	-1.01097	-5.9093	0.319477	0.811815	0	0	0.0245851	-0.143929	0.1931	6.40657	0.296963	-5.99819	0.768379	0.962178
ENSMUSG00000070939	NA	transforming growth factor, beta receptor associated protein 1	protein_coding	73122	Q3UR70	NA	NA	5.04659	5.16644	5.1061	5.30745	5.27672	5.0142	4.88832	5.0728	5.13555	4.99142	5.161	5.19793	4.96354	5.26688	5.24215	5.29185	5.01746	5.03285	4.92136	5.11385	5.22463	5.13732	4.9408	5.10893	-0.0619886	-0.22691	0.102933	5.10942	-0.765073	-5.99174	0.449733	0.857812	0	0	-0.0800785	-0.243884	0.0837274	5.10942	-0.99507	-5.44389	0.327033	0.840257
ENSMUSG00000041878	NA	RIKEN cDNA 8430432A02 gene	antisense	NA	NA	NA	NA	0.731596	1.27102	0.631479	0.933363	0.944521	1.23213	1.05476	1.2089	0.69887	1.01559	1.32316	0.829503	1.62607	1.29228	0.514637	1.15933	0.599999	0.674791	0.629202	0.834192	1.31361	1.07605	1.21541	1.69043	0.135424	-0.299205	0.570053	1.02087	0.634226	-5.25586	0.53036	0.89021	0	0	0.0688141	-0.368613	0.506241	1.02087	0.320213	-5.09069	0.750851	0.957148
ENSMUSG00000010290	NA	expressed sequence AI597479	protein_coding	98404	Q922M7	NA	NA	4.17658	4.6421	4.43176	4.35186	4.31617	4.34009	4.10649	4.10427	4.58991	4.40006	4.40449	4.30989	4.39619	4.32917	4.28302	4.11196	4.15695	4.03183	4.1642	3.89633	4.19441	4.31592	4.24303	4.26696	-0.0414288	-0.242481	0.159623	4.27349	-0.419432	-6.04731	0.677652	0.937217	0	0	-0.0675012	-0.261607	0.126604	4.27349	-0.707851	-5.56252	0.48407	0.892235
ENSMUSG00000038179	NA	SLAM family member 7	protein_coding	75345	NA	NA	NA	-1.37077	-0.101786	-3.97338	-5.57443	-1.62183	-2.10285	-1.51749	-0.8044	0.125685	-2.96626	-1.81732	-0.755459	-2.86119	-0.747246	-2.09202	-2.99447	-3.83741	-1.73329	-0.476151	-2.14563	-2.05562	-2.16341	-1.68407	-2.66209	0.519515	-0.870078	1.90911	-1.9972	0.761398	-4.75525	0.45197	0.858908	0	0	1.23361	-0.0835536	2.55077	-1.9972	1.90739	-4.27755	0.0654398	0.689021
ENSMUSG00000033774	NA	neuropeptides B/W receptor 1	protein_coding	226304	P49681	NA	NA	0.951162	1.05575	-0.0664925	0.933363	-0.192983	0.368452	-0.0929919	0.850104	0.440558	0.384236	0.653986	0.69034	0.774394	0.112576	0.557072	0.298308	0.554911	0.399157	-0.662564	0.750534	0.657098	-0.809776	0.54623	-0.259991	-0.441959	-1.03936	0.155439	0.37056	-1.50586	-4.42675	0.141733	0.676656	0	0	-0.0361809	-0.581124	0.508762	0.37056	-0.135143	-5.02842	0.89333	0.985743
ENSMUSG00000008136	NA	four and a half LIM domains 2	protein_coding	14200	O70433	NA	NA	2.19282	2.26386	1.31202	1.54451	1.79668	2.03017	1.92807	1.94056	2.16901	2.19563	2.30068	2.51068	2.11935	2.09032	2.2101	1.99648	2.36553	2.01748	2.15894	1.86435	2.08734	2.2289	1.92838	1.69043	-0.143457	-0.464381	0.177468	2.03926	-0.909881	-5.29318	0.369565	0.828289	0	0	0.319442	-0.00229141	0.641175	2.03926	2.02099	-3.82431	0.051559	0.677301
ENSMUSG00000094497	NA	predicted pseudogene 8210	processed_pseudogene	NA	NA	NA	NA	4.17658	3.91887	3.8404	3.84553	4.08924	4.3431	4.45979	4.30954	4.3699	4.35386	4.50297	4.00311	3.78472	4.24774	4.21839	4.2401	4.22329	4.02365	3.8782	4.22941	4.09413	4.16052	5.52163	4.00426	0.194185	-0.182998	0.571369	4.20162	1.0584	-5.5944	0.299635	0.80078	0	0	0.294641	-0.0826687	0.671952	4.20162	1.6054	-4.61871	0.120522	0.739507
ENSMUSG00000015355	NA	CD48 antigen	protein_coding	12506	P18181	NA	NA	0.731596	0.285237	-0.348892	-0.21688	-0.112813	0.587461	0.0159424	-0.0674343	0.322722	0.594454	-0.632895	-0.255888	-1.14499	-0.0758687	0.0632575	-0.672546	-1.33491	-0.00746832	1.71786	1.12739	-0.0962625	-0.578451	0.990532	0.311916	1.13609	0.40651	1.86567	0.0501281	3.16962	-2.19733	0.00331237	0.329505	1	0	-0.164941	-0.865263	0.535381	0.0501281	-0.479401	-4.9037	0.634855	0.931774
ENSMUSG00000056268	NA	DENN/MADD domain containing 1B	protein_coding	329260	Q3U1T9	NA	NA	3.64243	3.59865	4.03224	4.00111	3.6464	4.00947	3.48014	3.59806	3.40838	3.47668	3.66869	3.8023	4.08467	3.78558	3.50112	3.35955	3.41368	3.64041	3.97331	3.53307	4.00087	3.66384	3.81271	4.05999	0.20279	-0.0452102	0.450789	3.71639	1.66442	-4.75217	0.105616	0.638425	0	0	-0.253092	-0.501327	-0.00485689	3.71639	-2.07531	-3.84599	0.0459282	0.667407
ENSMUSG00000066877	NA	non-catalytic region of tyrosine kinase adaptor protein 2	protein_coding	17974	O55033	NA	NA	4.58206	4.30804	4.17128	4.32794	3.99741	4.00186	4.05316	4.31569	4.20484	4.31358	3.92047	4.2492	4.04741	4.08471	3.71767	3.45509	3.88824	3.87688	3.89097	3.98136	4.46968	4.12404	4.18345	3.77611	0.21203	-0.0358994	0.459959	4.08088	1.74075	-4.67358	0.0911617	0.615199	0	0	-0.0554849	-0.289877	0.178907	4.08088	-0.481836	-5.66328	0.633143	0.930792
ENSMUSG00000026051	NA	RIKEN cDNA 1500015O10 gene	protein_coding	78896	Q99LS0	NA	NA	0.845552	1.381	0.631479	1.36808	0.867559	1.51453	1.3114	1.04063	1.58831	0.901636	1.49143	0.986472	1.15163	1.82878	1.10676	0.792122	0.358991	0.588635	0.708274	0.465804	1.07824	1.32487	1.18535	0.461293	-0.123414	-0.610493	0.363665	1.04078	-0.515741	-5.28149	0.609516	0.917007	0	0	0.105273	-0.342676	0.553223	1.04078	0.478362	-5.07907	0.635586	0.931774
ENSMUSG00000039354	NA	SWI/SNF related matrix associated, actin dependent regulator of chromatin, subfamily a-like 1	protein_coding	54380	Q8BJL0	NA	NA	5.87213	6.07173	5.86214	6.10637	5.79213	5.83806	6.01471	6.16906	6.1448	5.94723	5.99763	5.71355	6.08926	5.73806	6.0829	6.16287	6.11921	6.07851	5.85069	5.87118	5.87577	5.72668	5.61901	6.0789	-0.206819	-0.382239	-0.0313984	5.95094	-2.39981	-3.72799	0.0222819	0.460889	0	0	0.0721968	-0.10216	0.246554	5.95094	0.842841	-5.66223	0.405461	0.867184
ENSMUSG00000063681	NA	crumbs family member 1, photoreceptor morphogenesis associated	protein_coding	170788	Q8VHS2	NA	NA	3.71919	3.99867	3.86582	4.11731	3.42257	3.66413	3.77955	3.85645	3.78215	3.6217	3.66869	3.75507	3.69559	3.86637	3.79949	4.03454	3.67829	3.72866	3.88672	3.7261	3.75459	3.7778	3.7422	3.99204	0.0190188	-0.186259	0.224296	3.7889	0.188586	-6.04094	0.851587	0.971108	0	0	-0.055063	-0.260188	0.150062	3.7889	-0.546398	-5.55712	0.588514	0.91899
ENSMUSG00000025907	NA	RB1-inducible coiled-coil 1	protein_coding	12421	Q9ESK9	NA	NA	3.85238	3.62683	4.14729	4.07841	3.62318	3.91547	3.53608	3.93457	3.26399	3.76438	3.79739	3.94307	3.93322	3.65521	3.97798	3.38057	2.97424	3.54068	3.80364	3.3319	3.75459	3.71923	3.74735	3.58855	0.0695631	-0.223634	0.36276	3.70376	0.482933	-5.9066	0.632372	0.924718	0	0	-0.169024	-0.449186	0.111139	3.70376	-1.22802	-5.02231	0.228235	0.799701
ENSMUSG00000033964	NA	zinc finger and BTB domain containing 41	protein_coding	226470	Q811F1	NA	NA	4.09059	4.11862	4.26661	4.35186	3.40225	3.43489	3.64185	3.88986	3.23981	3.72583	3.66283	4.01774	3.77647	3.56664	3.34639	2.68922	3.40735	3.56345	3.34673	3.36744	3.87512	3.6918	3.76778	3.50497	0.181368	-0.182179	0.544915	3.65609	1.01934	-5.4977	0.316282	0.810617	0	0	-0.242528	-0.578276	0.0932199	3.65609	-1.47595	-4.73766	0.150497	0.765434
ENSMUSG00000090031	NA	RIKEN cDNA 4732440D04 gene	antisense	NA	NA	NA	NA	0.564139	1.15197	1.01151	0.206928	0.232323	-0.0704327	-0.273564	0.630537	0.382843	0.861558	0.277838	1.37524	-0.11396	0.38051	0.331191	0.238187	-1.51548	0.05812	0.0941649	0.176298	0.964279	0.394582	-0.0991047	0.552924	0.435319	-0.232365	1.103	0.325525	1.3271	-4.58975	0.193698	0.721786	0	0	0.0215428	-0.562707	0.605793	0.325525	0.0750536	-5.0377	0.940631	0.991013
ENSMUSG00000046330	NA	ribosomal protein L37a	protein_coding	19981	P61514	NA	NA	9.16502	9.29465	8.99546	8.96188	9.30259	9.50763	9.28617	9.21102	9.3128	9.41382	9.3631	9.1491	9.06144	9.38827	9.33838	9.61013	9.46633	9.42566	9.17365	9.62021	9.33365	9.25742	9.52384	9.14452	-0.0385866	-0.223245	0.146071	9.30445	-0.426386	-6.50267	0.672808	0.935888	0	0	0.0842374	-0.101137	0.269612	9.30445	0.927235	-5.78451	0.361052	0.854025
ENSMUSG00000039323	NA	insulin-like growth factor binding protein 2	protein_coding	16008	P47877	NA	NA	4.34105	4.2034	4.32887	4.15179	4.02425	4.50784	4.0371	4.51083	4.30923	4.52399	4.44264	4.26154	4.24284	4.48513	4.3689	4.39268	4.26937	4.17545	4.22597	4.46744	4.38732	4.30871	4.3383	4.03637	-0.0314701	-0.228782	0.165842	4.30588	-0.324647	-6.10138	0.747523	0.948902	0	0	0.076528	-0.119518	0.272574	4.30588	0.794564	-5.49564	0.432615	0.876651
ENSMUSG00000026185	NA	insulin-like growth factor binding protein 5	protein_coding	16011	Q07079	NA	NA	10.8654	10.7867	10.7258	10.7412	10.6837	10.7536	10.6815	10.7898	10.8468	10.6536	10.5978	10.6715	10.788	10.5667	10.8329	10.7477	10.6974	10.7387	10.8122	10.5702	10.6675	10.5756	10.3603	10.7998	-0.0971917	-0.22631	0.0319263	10.7064	-1.53218	-5.50868	0.135128	0.669489	0	0	-0.0527323	-0.181289	0.0758248	10.7064	-0.834927	-5.93104	0.409838	0.869879
ENSMUSG00000026556	NA	VANGL planar cell polarity 2	protein_coding	93840	Q91ZD4	NA	NA	2.79444	2.32017	2.53441	2.84763	2.37122	2.44334	2.51535	3.01436	2.68102	2.46	2.3743	2.94498	2.55545	2.41076	2.4984	2.37708	2.44182	2.59417	2.20055	1.88412	2.73446	2.40137	2.72924	1.96518	-0.170562	-0.485334	0.14421	2.50391	-1.10294	-5.19191	0.278129	0.784954	0	0	0.11745	-0.177233	0.412134	2.50391	0.811272	-5.18279	0.423094	0.872654
ENSMUSG00000003458	NA	nicastrin	protein_coding	59287	P57716	NA	NA	7.10901	7.15802	7.05475	7.06151	7.18924	7.06502	7.32287	7.21447	7.21185	7.17712	7.1345	7.36044	7.18144	7.14555	7.21155	7.26409	7.27612	7.19494	7.15739	7.264	7.15735	7.12942	7.11808	7.22513	-0.0366176	-0.148769	0.0755336	7.18266	-0.664589	-6.25147	0.510989	0.885318	0	0	0.133014	0.0209832	0.245045	7.18266	2.41673	-3.47208	0.0214265	0.620697
ENSMUSG00000026553	NA	coatomer protein complex subunit alpha	protein_coding	12847	Q8CIE6	NA	NA	8.49388	8.88026	8.77334	8.72069	8.53601	8.55511	8.9161	8.68173	8.87592	8.68506	8.60235	8.41248	9.07097	8.53241	8.67081	8.87966	8.87433	9.08572	8.90487	8.60935	8.36492	8.4116	8.50984	8.80864	-0.248935	-0.456408	-0.0414627	8.70234	-2.45417	-3.79271	0.0203762	0.460889	0	0	0.0355723	-0.171986	0.243131	8.70234	0.35055	-6.11552	0.728465	0.954837
ENSMUSG00000003464	NA	peroxisomal biogenesis factor 19	protein_coding	19298	Q8VCI5	NA	NA	5.72603	5.85658	5.77313	5.69995	6.01257	6.02033	5.87257	5.87378	5.89806	5.8262	6.04574	6.04878	5.85256	5.91414	5.93186	5.92021	6.25403	6.05059	6.01424	6.02819	5.89534	5.93637	5.7873	6.15581	-0.0155502	-0.173374	0.142274	5.9331	-0.200554	-6.36115	0.842294	0.96806	0	0	0.0803951	-0.0782359	0.239026	5.9331	1.03159	-5.48958	0.309857	0.833649
ENSMUSG00000055322	NA	tensin 1	protein_coding	21961	NA	NA	NA	7.35295	7.35154	7.49914	7.2818	7.52851	7.69937	7.25087	7.39945	7.57327	7.32583	7.51013	7.32154	7.52328	7.53456	7.645	7.96712	7.58868	7.44986	7.26797	7.55462	7.37646	7.54529	7.17702	7.29024	-0.249072	-0.419437	-0.0787078	7.45894	-2.97587	-2.55663	0.00546963	0.369521	0	0	-0.0577907	-0.228452	0.11287	7.45894	-0.689273	-5.8747	0.49553	0.893625
ENSMUSG00000026365	NA	complement component factor h	protein_coding	12628	P06909	NA	NA	3.64768	3.48009	3.47232	3.65679	3.03088	3.14852	3.13243	3.7238	3.37916	3.09119	3.41325	3.54391	3.72162	3.11625	3.2846	2.53535	3.28153	3.02979	3.32181	2.78773	3.57859	3.34966	2.96864	3.35392	0.0477395	-0.280392	0.375871	3.29373	0.296146	-5.88604	0.768998	0.955307	0	0	-0.0276849	-0.337977	0.282607	3.29373	-0.181613	-5.60481	0.857011	0.979637
ENSMUSG00000026554	NA	DDB1 and CUL4 associated factor 8	protein_coding	98193	Q8N7N5	NA	NA	7.43109	7.55514	7.36665	7.35944	7.53358	7.50733	7.46295	7.61579	7.50981	7.36219	7.46619	7.32191	7.5322	7.51346	7.5272	7.69884	7.64119	7.45101	7.47222	7.53639	7.42528	7.46493	7.45292	7.5669	-0.0732917	-0.19555	0.0489665	7.49061	-1.22024	-5.76028	0.231131	0.753757	0	0	-0.0017104	-0.124182	0.120761	7.49061	-0.0284269	-6.1075	0.977495	0.997308
ENSMUSG00000013698	NA	phosphoprotein enriched in astrocytes 15A	protein_coding	18611	Q62048	NA	NA	8.35605	8.45447	8.42598	8.37585	8.26375	8.29599	8.51122	8.31464	8.61019	8.54104	8.26906	8.1713	8.48824	8.3027	8.46248	8.602	8.50291	8.46269	8.43592	8.40437	8.31519	8.36113	8.09464	8.31815	-0.148004	-0.29125	-0.00475819	8.38917	-2.1031	-4.45326	0.0432631	0.527929	0	0	0.0396618	-0.103373	0.182696	8.38917	0.564416	-6.00462	0.576335	0.91382
ENSMUSG00000061815	NA	RUN and FYVE domain containing 4	protein_coding	435626	Q3TYX8	NA	NA	4.32149	4.33903	4.47094	4.22485	4.45745	4.20093	4.25556	4.05726	4.17964	4.22948	4.38324	4.34221	4.17223	4.2743	3.71767	3.9339	4.51574	4.41332	4.32964	4.04858	4.29212	4.25725	4.04803	4.02441	-0.00345786	-0.222558	0.215642	4.22872	-0.0321241	-6.1276	0.974569	0.99538	0	0	-0.0932231	-0.305874	0.119428	4.22872	-0.892327	-5.41789	0.378759	0.860355
ENSMUSG00000033740	NA	suppression of tumorigenicity 18	protein_coding	240690	Q80TY4	NA	NA	2.65551	3.25306	2.93751	3.06581	2.89205	2.69038	2.78533	2.65503	2.26798	2.21166	3.60283	3.3084	2.92764	2.33707	2.37336	1.76041	2.84909	2.40547	2.55092	2.3918	2.29015	2.56753	2.4547	2.72531	0.0449312	-0.370933	0.460795	2.66496	0.220187	-5.73992	0.827142	0.964772	0	0	-0.0975523	-0.470394	0.27529	2.66496	-0.533222	-5.38826	0.597611	0.921655
ENSMUSG00000101795	NA	predicted gene 5835	processed_pseudogene	NA	NA	NA	NA	0.564139	0.340732	0.274544	0.0979933	0.510624	0.052424	0.300672	0.222072	-0.476979	0.0693631	0.277838	-0.187176	0.214094	0.225787	-0.0595992	0.516488	0.64372	0.543547	0.746242	0.239033	0.502375	0.394582	-0.430311	0.413199	-0.0214586	-0.482649	0.439732	0.249808	-0.0947086	-5.25161	0.925126	0.985913	0	0	-0.251708	-0.729105	0.225689	0.249808	-1.07321	-4.66904	0.291059	0.825041
ENSMUSG00000026361	NA	cell division cycle 73, Paf1/RNA polymerase II complex component	protein_coding	214498	Q8JZM7	NA	NA	4.99607	5.0275	5.16019	5.19292	4.64207	4.66533	4.73144	4.74791	4.39931	4.66164	4.54821	4.70058	5.10541	4.58665	4.66651	3.88572	4.16447	4.4626	4.63554	4.3551	4.7503	4.85525	4.76651	4.6482	0.174873	-0.109076	0.458821	4.68148	1.25726	-5.43606	0.218269	0.742437	0	0	-0.312181	-0.58473	-0.0396327	4.68148	-2.33833	-3.48895	0.02616	0.621694
ENSMUSG00000006304	NA	actin related protein 2/3 complex, subunit 2	protein_coding	76709	Q9CVB6	NA	NA	6.68993	6.65686	6.71516	6.64866	6.49272	6.46389	6.77107	6.61095	6.8406	6.78025	6.40493	6.58593	6.66879	6.58168	6.67707	6.63961	6.60588	6.77542	6.8515	6.65563	6.66129	6.66983	6.7451	6.59024	0.0380003	-0.104766	0.180766	6.65762	0.541789	-6.29024	0.591649	0.913348	0	0	0.054174	-0.0886012	0.196949	6.65762	0.772335	-5.76668	0.445481	0.881385
ENSMUSG00000033849	NA	UDP-Gal:betaGlcNAc beta 1,3-galactosyltransferase, polypeptide 2	protein_coding	26878	O54905	NA	NA	0.374661	0.84163	0.708441	0.901301	0.786258	0.270604	0.16532	0.37145	-0.277671	0.7779	0.215102	0.536307	-0.0538395	1.36823	0.425828	-0.362206	-0.0648169	0.44891	0.410192	-0.560668	1.1143	0.775186	0.396853	0.363446	0.109139	-0.45681	0.675087	0.413864	0.392526	-5.20258	0.697225	0.94015	0	0	-0.339893	-0.880916	0.201131	0.413864	-1.27877	-4.55666	0.210008	0.792139
ENSMUSG00000038034	NA	immunoglobulin superfamily, member 8	protein_coding	140559	NA	NA	NA	6.09396	6.11713	6.03271	6.011	5.99684	6.03809	5.99655	6.0522	6.17699	6.13124	5.98005	5.93875	6.02276	6.1883	6.16064	6.48328	6.17801	6.15264	6.0983	6.24525	6.30924	6.14796	6.31983	5.80493	-0.0431645	-0.202778	0.116449	6.11153	-0.55046	-6.24742	0.585757	0.911526	0	0	-0.00410041	-0.165	0.156799	6.11153	-0.0518729	-6.00868	0.958947	0.994316
ENSMUSG00000006299	NA	angio-associated migratory protein	protein_coding	227290	NA	NA	NA	7.59587	7.73029	7.61954	7.52344	7.58519	7.55811	7.72656	7.61922	7.61969	7.81854	7.52071	7.59982	7.58456	7.66199	7.64099	7.69325	7.62969	7.75377	7.68693	7.68708	7.64578	7.63659	7.5976	7.31907	-0.0653007	-0.194953	0.0643512	7.62726	-1.02519	-5.9788	0.312821	0.8086	0	0	0.0493708	-0.0799811	0.178723	7.62726	0.776899	-5.82468	0.442821	0.8808
ENSMUSG00000018196	NA	glutaredoxin 2 (thioltransferase)	protein_coding	69367	Q923X4	NA	NA	3.90152	3.8959	3.7061	3.75424	3.91375	3.97881	3.9811	3.52552	3.97026	3.80721	3.5593	3.81492	4.00564	4.05054	3.64576	3.80513	3.85143	3.77816	3.73448	4.14592	4.0389	3.96358	4.19858	4.07165	0.164347	-0.0386066	0.367301	3.8791	1.64829	-4.81116	0.108902	0.641437	0	0	-0.0777522	-0.284334	0.128829	3.8791	-0.766106	-5.43507	0.449127	0.882355
ENSMUSG00000018199	NA	TROVE domain family, member 2	protein_coding	20822	O08848	NA	NA	4.43204	4.17314	4.26024	4.41851	3.88962	4.00186	4.07221	4.10427	3.80431	4.04943	3.99704	4.1597	4.42024	4.12904	3.98964	3.55088	3.66244	3.89045	4.34209	3.31744	4.06678	3.73006	4.29321	4.23964	0.0535758	-0.249573	0.356725	4.04143	0.360429	-6.02699	0.720968	0.945708	0	0	-0.161932	-0.454381	0.130517	4.04143	-1.12925	-5.1747	0.267446	0.814069
ENSMUSG00000007097	NA	ATPase, Na+/K+ transporting, alpha 2 polypeptide	protein_coding	98660	Q6PIE5	NA	NA	6.01497	5.88719	5.84413	5.87626	5.91674	6.03623	6.01307	6.12151	6.05988	5.90225	6.07142	5.58439	6.03146	5.98017	5.95486	6.03177	5.94341	6.02723	6.09094	6.97245	5.83447	5.92934	5.98781	5.9864	0.138281	-0.111092	0.387654	6.0041	1.13437	-5.75624	0.265978	0.778373	0	0	0.0275921	-0.22374	0.278924	6.0041	0.224584	-5.9765	0.823886	0.97239
ENSMUSG00000038026	NA	potassium inwardly-rectifying channel, subfamily J, member 9	protein_coding	16524	P48543	NA	NA	2.13423	1.83198	1.89287	2.18712	2.11236	2.26426	2.02249	2.17542	1.71065	1.85136	2.20706	2.00861	2.10624	2.39873	1.83225	1.88327	2.28499	1.70582	1.94706	2.34978	2.56236	2.03298	1.9992	1.76896	0.0596376	-0.250769	0.370044	2.05292	0.391072	-5.59835	0.698289	0.940599	0	0	-0.0699674	-0.380275	0.24034	2.05292	-0.458955	-5.25353	0.649312	0.934833
ENSMUSG00000044708	NA	potassium inwardly-rectifying channel, subfamily J, member 10	protein_coding	16513	Q9JM63	NA	NA	3.41522	3.95043	3.87001	3.99352	3.10819	3.63493	4.10649	3.75586	3.93052	4.00873	3.5593	3.51842	3.63751	2.98571	3.727	3.68078	3.61929	3.69812	3.96528	3.08959	3.10088	3.06327	3.45154	3.86371	-0.118698	-0.470727	0.233331	3.61393	-0.688264	-5.76373	0.49651	0.879423	0	0	0.145037	-0.185113	0.475187	3.61393	0.896721	-5.32345	0.37692	0.860276
ENSMUSG00000050229	NA	phosphatidylinositol glycan anchor biosynthesis, class M	protein_coding	67556	Q8C2R7	NA	NA	3.70919	3.62124	3.50505	3.97824	3.65787	3.19594	3.85113	3.4603	3.09456	3.41571	3.63913	3.87239	3.75141	3.61421	3.55446	3.3875	3.51721	3.49404	3.81261	3.42254	3.72574	3.83909	3.64063	3.68284	0.130419	-0.122378	0.383216	3.60179	1.05011	-5.49396	0.301391	0.801087	0	0	-0.0361512	-0.28881	0.216508	3.60179	-0.291243	-5.61871	0.772711	0.963333
ENSMUSG00000026548	NA	SLAM family member 9	protein_coding	98365	NA	NA	NA	1.87269	2.37436	1.84253	1.98781	2.52948	2.18591	1.98278	2.57514	2.11686	1.78863	2.4848	2.06604	1.471	2.29877	1.89976	2.86847	2.17009	2.09765	2.26736	2.13566	2.3367	2.10129	2.65441	2.36976	0.201423	-0.163822	0.566668	2.18658	1.12251	-5.13723	0.269845	0.780212	0	0	0.0452342	-0.323073	0.413542	2.18658	0.249991	-5.33678	0.804164	0.968899
ENSMUSG00000026179	NA	paroxysmal nonkinesiogenic dyskinesia	protein_coding	56695	Q69ZP3	NA	NA	5.9612	6.04274	5.8975	5.77595	6.12327	6.17538	5.98738	5.97258	6.1052	6.12491	6.18319	6.18463	5.79651	6.03848	6.13811	6.14354	6.27329	6.02621	5.9698	6.14029	5.97351	6.12353	5.96145	5.95735	-0.046941	-0.203666	0.109784	6.04483	-0.609653	-6.20212	0.546319	0.89616	0	0	0.0965181	-0.0596835	0.25272	6.04483	1.25774	-5.26172	0.217423	0.794536
ENSMUSG00000018189	NA	ubiquitin carboxyl-terminal esterase L5	protein_coding	56207	Q9WUP7	NA	NA	3.3459	3.2817	3.23932	3.25529	3.02203	3.17581	3.33525	3.23188	3.21522	3.56668	2.94725	3.26	2.8975	3.34022	2.63342	2.6436	3.06547	3.2209	3.29644	2.62108	3.04592	3.24786	3.34001	2.99408	0.127855	-0.147161	0.40287	3.13428	0.946295	-5.47049	0.350962	0.822189	0	0	0.0403102	-0.218714	0.299335	3.13428	0.316768	-5.54415	0.75344	0.958365
ENSMUSG00000100455	NA	predicted gene 29170	sense_intronic	NA	NA	NA	NA	1.9764	2.5257	2.64623	1.60548	1.21689	1.17918	1.58331	1.95641	2.06275	1.76709	1.54343	2.10766	1.99679	1.93249	0.924281	1.22276	1.7968	2.1736	1.91408	1.73973	1.8934	0.970443	1.43567	1.76896	-0.0556928	-0.563967	0.452581	1.74748	-0.22319	-5.54254	0.824806	0.964396	0	0	-0.0242423	-0.499061	0.450577	1.74748	-0.103997	-5.29401	0.917821	0.989061
ENSMUSG00000026360	NA	regulator of G-protein signaling 2	protein_coding	19735	O08849	NA	NA	6.0668	6.02167	6.06416	6.02595	5.90475	5.76358	6.24056	5.97842	5.91978	6.0001	5.90874	6.31471	5.93369	5.9278	5.86693	5.82762	5.99601	6.15826	6.29844	5.77124	5.98208	5.92464	5.85688	6.27497	0.0690903	-0.114471	0.252652	6.00116	0.766132	-6.09067	0.449111	0.857576	0	0	0.0905669	-0.0918374	0.272971	6.00116	1.01065	-5.5203	0.319628	0.838009
ENSMUSG00000006301	NA	transmembrane BAX inhibitor motif containing 1	protein_coding	69660	NA	NA	NA	5.60449	5.51292	5.53903	5.65017	5.50349	5.59063	5.55256	5.62621	5.66975	5.65506	5.58511	5.36884	5.59999	5.60312	5.83063	6.02956	5.70498	5.74431	5.71128	5.65671	5.45305	5.55007	5.46802	5.66691	-0.163722	-0.315576	-0.0118673	5.61987	-2.19455	-4.10906	0.035432	0.504006	0	0	0.0059143	-0.14687	0.158698	5.61987	0.078794	-5.96165	0.937678	0.991013
ENSMUSG00000037995	NA	immunoglobulin superfamily, member 9	protein_coding	93842	Q05BQ1	NA	NA	2.32967	1.94373	1.90926	2.33846	2.5786	2.46562	2.24021	2.20226	2.04426	2.4053	2.69479	2.44726	2.65788	2.46941	2.58297	2.26103	2.32582	2.49108	2.18681	2.41915	2.01286	2.01539	2.16239	2.82976	-0.193904	-0.498878	0.11107	2.33392	-1.29417	-4.98281	0.204702	0.731074	0	0	0.0769613	-0.22963	0.383552	2.33392	0.510952	-5.28678	0.612829	0.924691
ENSMUSG00000073650	NA	ciliogenesis associated TTC17 interacting protein	protein_coding	241112	B9EKE5	NA	NA	1.48429	1.48318	1.07101	0.800607	1.4192	2.01514	0.804438	1.04063	1.17752	1.01559	0.990035	1.28138	1.34268	1.21211	0.924281	1.19139	1.20699	0.294187	0.708274	1.67313	1.71697	1.17446	1.58128	1.03835	0.263118	-0.184894	0.711131	1.19363	1.19544	-4.86213	0.24054	0.76405	0	0	-0.328554	-0.7666	0.109491	1.19363	-1.52671	-4.38536	0.136481	0.75213
ENSMUSG00000026547	NA	transgelin 2	protein_coding	21346	Q9WVA4	NA	NA	5.06239	5.01262	4.96815	4.97535	5.12171	5.20176	5.28375	5.21468	5.43967	5.12014	5.24387	5.34729	5.02581	5.11533	5.26473	5.28258	5.22239	5.17082	5.07098	5.37706	5.09976	5.21066	5.12428	5.0073	-0.0316108	-0.183872	0.120651	5.16513	-0.422585	-6.19995	0.675373	0.936604	0	0	0.218408	0.0669315	0.369885	5.16513	2.93488	-2.29061	0.00607153	0.547805
ENSMUSG00000026177	NA	solute carrier family 11 (proton-coupled divalent metal ion transporters), member 1	protein_coding	18173	P41251	NA	NA	2.52476	2.09663	1.87628	2.25212	2.27019	2.82573	2.51535	2.69338	2.61988	2.17942	2.89817	2.40337	2.20797	1.96547	2.42009	2.13481	2.31234	2.75114	3.34673	2.97446	2.6262	2.67229	2.83949	2.6443	0.560214	0.235379	0.885049	2.50211	3.51041	-0.976478	0.00133203	0.310807	0	0	0.238864	-0.093872	0.571599	2.50211	1.46123	-4.5643	0.153528	0.765434
ENSMUSG00000080078	NA	predicted gene 15583	processed_pseudogene	NA	NA	NA	NA	-1.06591	-1.68675	-1.31042	-2.115	-1.41538	-1.86185	-1.01053	-1.31136	-5.23187	-1.04026	-0.521864	-0.659244	-0.310997	-3.18021	-1.85101	0.0411498	-2.25244	-0.789877	-0.876689	-0.671699	-1.31865	-1.08541	-1.68407	-1.22152	0.254277	-0.850946	1.3595	-1.43466	0.46831	-4.92281	0.642682	0.92688	0	0	0.0217348	-1.16407	1.20754	-1.43466	0.0373095	-4.78447	0.970466	0.996406
ENSMUSG00000026546	NA	cilia and flagella associated protein 45	protein_coding	71870	NA	NA	NA	0.374661	0.635179	0.591401	-0.0825789	-0.192983	1.03763	0.501369	-0.273885	0.259986	0.326521	0.789338	0.317297	0.39754	-0.547937	0.331191	0.566241	-0.212916	0.238692	0.922399	0.110709	-0.701984	0.339087	0.681582	-1.769	-0.193276	-0.899581	0.51303	0.193314	-0.556996	-5.08201	0.581335	0.91061	0	0	-0.0893502	-0.723429	0.544729	0.193314	-0.286827	-4.986	0.776061	0.964138
ENSMUSG00000026176	NA	CTD (carboxy-terminal domain, RNA polymerase II, polypeptide A) small phosphatase 1	protein_coding	227292	P58466	NA	NA	6.36713	6.34625	6.31163	6.36918	6.33996	6.51553	6.31573	6.43683	6.48195	6.38644	6.26483	6.27416	6.17576	6.42379	6.62939	6.79441	6.46979	6.23293	6.22555	6.71752	6.34857	6.50862	6.50766	6.2716	-0.0235855	-0.20144	0.154269	6.4048	-0.269927	-6.38329	0.788918	0.958735	0	0	-0.0162257	-0.194598	0.162146	6.4048	-0.185159	-6.01868	0.854252	0.97896
ENSMUSG00000085184	NA	RIKEN cDNA 4933439K11 gene	processed_transcript	NA	NA	NA	NA	-1.37077	-0.432992	-1.31042	-0.28903	-0.67841	-0.704305	-0.721023	0.222072	-0.102584	-0.00278669	0.277838	-0.121587	1.12587	-0.547937	0.120973	-0.031	0.0694842	-0.148331	0.456735	-0.923238	-0.271349	0.448022	-0.740651	0.258477	-0.233408	-0.847305	0.380489	-0.225706	-0.773905	-4.97286	0.444565	0.857231	0	0	0.700573	0.0162137	1.38493	-0.225706	2.08371	-3.98168	0.0451078	0.667407
[truncated: 15,753 more rows]
[truncated: 2 more columns]

## Sheet: ST2 Pituitary HFDvHFD,CTRLvCTRL
Gene Annotation								TMM Normalized Log2 Counts-Per-Million (logCPM)																								CR20.CTRL.PIT_vs_FED.CTRL.PIT										CR20.HFD.PIT_vs_FED.HFD.PIT
[truncated: 16,658 more rows]
[truncated: 2 more columns]

## Sheet: ST3 eWAT HFD vs CTRL
Gene Annotation								TMM Normalized Log2 Counts-Per-Million (logCPM)																								FED.HFD.FAT_vs_FED.CTRL.FAT										CR20.HFD.FAT_vs_CR20.CTRL.FAT
[truncated: 15,965 more rows]
[truncated: 12 more columns]

[truncated: 5 more sheets: ST4 eWAT HFDvHFD, CTRLvCTRL, ST5 eWAT Upstream Reg, ST6 Liver HFD vs CTRL, ST7 Liver HFDvHFD, CTRLvCTRL, ST8 Liver Upstream Reg]
